# Supplementary material for: Preventative Effects of Milk Fat Globule Membrane Ingredients on DSS-Induced Mucosal Injury in Intestinal Epithelial Cells
Source: Nutrients. 2024 Mar 26;16(7):954. doi: 10.3390/nu16070954 (PMC11013169; doi:10.3390/nu16070954)
Supplement: Supplementary file 1 [file nutrients-16-00954-s001.zip]

Archive with 1 entries (1 files):
- nutrients-2886045-supplementary.xlsx
