# Supplementary material for: Preventative Effects of Milk Fat Globule Membrane Ingredients on DSS-Induced Mucosal Injury in Intestinal Epithelial Cells
Source: Nutrients. 2024 Mar 26;16(7):954. doi: 10.3390/nu16070954 (PMC11013169; doi:10.3390/nu16070954)
Supplement: Supplementary file 1 [file nutrients-16-00954-s001.zip › nutrients-2886045-supplementary.xlsx]

## Sheet: Table S1
Table S1: Swiss Target Prediction for LPC (16:0/0:0)
Protein Name	Common name	Uniprot ID	ChEMBL ID	Target Class	Probability			2D Structure (PubChem)
Fatty acid binding protein muscle	FABP3	P05413	CHEMBL3344	Fatty acid binding protein family	0.167668
Probable G-protein coupled receptor 34	GPR34	Q9UPC5	CHEMBL3562165	Family A G protein-coupled receptor	0.134155
Putative P2Y purinoceptor 10	P2RY10	O00398	CHEMBL3562166	Family A G protein-coupled receptor	0.134155
Probable G-protein coupled receptor 174	GPR174	Q9BXC1	CHEMBL3562167	Family A G protein-coupled receptor	0.134155
Platelet activating factor receptor	PTAFR	P25105	CHEMBL250	Family A G protein-coupled receptor	0.109013
G-protein coupled receptor 55	GPR55	Q9Y2T6	CHEMBL1075322	Family A G protein-coupled receptor	0.100634
Lysophosphatidic acid receptor 6	LPAR6	P43657	CHEMBL2331058	Family A G protein-coupled receptor	0.100634
Lysophosphatidic acid receptor Edg-4	LPAR2	Q9HBW0	CHEMBL3724	Family A G protein-coupled receptor	0.100634
Lysophosphatidic acid receptor Edg-2	LPAR1	Q92633	CHEMBL3819	Family A G protein-coupled receptor	0.100634
Lysophosphatidic acid receptor 5	LPAR5	Q9H1C0	CHEMBL5700	Family A G protein-coupled receptor	0.100634
Lysophosphatidic acid receptor 4	LPAR4	Q99677	CHEMBL5968	Family A G protein-coupled receptor	0.100634
Serine/threonine-protein kinase AKT	AKT1	P31749	CHEMBL4282	Kinase	0.100634
Lysophosphatidic acid receptor Edg-7	LPAR3	Q9UBY5	CHEMBL3250	Family A G protein-coupled receptor	0.100634
Autotaxin	ENPP2	Q13822	CHEMBL3691	Enzyme	0.100634			Target Summary
Vanilloid receptor	TRPV1	Q8NER1	CHEMBL4794	Voltage-gated ion channel	0.100634
P-selectin	SELP	P16109	CHEMBL5378	Adhesion	0
Phospholipase C-gamma-2	PLCG2	P16885	CHEMBL4100	Hydrolase	0
Phospholipase A2 group IIC	PLA2G2C	Q5R387	CHEMBL2097	Enzyme	0
Dual specificity phosphatase Cdc25B (by homology)	CDC25B	P30305	CHEMBL4804	Phosphatase	0
Tyrosine-protein kinase receptor FLT3	FLT3	P36888	CHEMBL1974	Kinase	0
Vascular endothelial growth factor receptor 2	KDR	P35968	CHEMBL279	Kinase	0
Serine/threonine-protein kinase Aurora-A	AURKA	O14965	CHEMBL4722	Kinase	0
Dual specificity protein phosphatase 3	DUSP3	P51452	CHEMBL2635	Phosphatase	0
Carnitine O-palmitoyltransferase 1, liver isoform (by homology)	CPT1A	P50416	CHEMBL1293194	Enzyme	0
Bradykinin B2 receptor	BDKRB2	P30411	CHEMBL3157	Family A G protein-coupled receptor	0
PI3-kinase p110-alpha/p85-alpha	PIK3CA PIK3R1	P42336 P27986	CHEMBL2111367	Enzyme	0
Adenosine A1 receptor (by homology)	ADORA1	P30542	CHEMBL226	Family A G protein-coupled receptor	0
Adenosine A2a receptor	ADORA2A	P29274	CHEMBL251	Family A G protein-coupled receptor	0
Adenosine A3 receptor	ADORA3	P0DMS8	CHEMBL256	Family A G protein-coupled receptor	0
Glutaminase kidney isoform, mitochondrial	GLS	O94925	CHEMBL2146302	Enzyme	0
Programmed cell death protein 4	PDCD4	Q53EL6	CHEMBL1781868	Unclassified protein	0
Receptor protein-tyrosine kinase erbB-2	ERBB2	P04626	CHEMBL1824	Kinase	0
Alpha-2a adrenergic receptor	ADRA2A	P08913	CHEMBL1867	Family A G protein-coupled receptor	0
Epidermal growth factor receptor erbB1	EGFR	P00533	CHEMBL203	Kinase	0
Leukocyte elastase	ELANE	P08246	CHEMBL248	Protease	0
Adenosine kinase	ADK	P55263	CHEMBL3589	Enzyme	0
Protein-tyrosine phosphatase 1B	PTPN1	P18031	CHEMBL335	Phosphatase	0
Adrenergic receptor beta	ADRB2	P07550	CHEMBL210	Family A G protein-coupled receptor	0
Beta-1 adrenergic receptor	ADRB1	P08588	CHEMBL213	Family A G protein-coupled receptor	0
Low molecular weight phosphotyrosine protein phosphatase	ACP1	P24666	CHEMBL4903	Phosphatase	0
Acetylcholinesterase	ACHE	P22303	CHEMBL220	Hydrolase	0
Dual specificity phosphatase Cdc25A	CDC25A	P30304	CHEMBL3775	Phosphatase	0
Phospholipase A2 group V	PLA2G5	P39877	CHEMBL4323	Enzyme	0
Apoptosis regulator Bcl-X	BCL2L1	Q07817	CHEMBL4625	Other ion channel	0
Apoptosis regulator Bcl-2	BCL2	P10415	CHEMBL4860	Other ion channel	0
Heat shock protein HSP 90-beta	HSP90AB1	P08238	CHEMBL4303	Other cytosolic protein	0
Serotonin 1a (5-HT1a) receptor	HTR1A	P08908	CHEMBL214	Family A G protein-coupled receptor	0
Dopamine D2 receptor	DRD2	P14416	CHEMBL217	Family A G protein-coupled receptor	0
Alpha-1d adrenergic receptor	ADRA1D	P25100	CHEMBL223	Family A G protein-coupled receptor	0
Alpha-1a adrenergic receptor	ADRA1A	P35348	CHEMBL229	Family A G protein-coupled receptor	0
Dopamine D3 receptor	DRD3	P35462	CHEMBL234	Family A G protein-coupled receptor	0
Serotonin 7 (5-HT7) receptor	HTR7	P34969	CHEMBL3155	Family A G protein-coupled receptor	0
Alpha-2b adrenergic receptor (by homology)	ADRA2B	P18089	CHEMBL1942	Family A G protein-coupled receptor	0
Tyrosine-protein kinase ITK/TSK	ITK	Q08881	CHEMBL2959	Kinase	0
Beta-glucocerebrosidase	GBA	P04062	CHEMBL2179	Enzyme	0
C-C chemokine receptor type 5	CCR5	P51681	CHEMBL274	Family A G protein-coupled receptor	0
Plasminogen activator inhibitor-1	SERPINE1	P05121	CHEMBL3475	Secreted protein	0
Phospholipase A2 group 1B	PLA2G1B	P04054	CHEMBL4426	Enzyme	0
Phospholipase A2 group IIA	PLA2G2A	P14555	CHEMBL3474	Enzyme	0
Insulin-like growth factor II receptor	IGF2R	P11717	CHEMBL3240	Membrane receptor	0
Protein kinase C theta	PRKCQ	Q04759	CHEMBL3920	Kinase	0
Protein kinase C eta (by homology)	PRKCH	P24723	CHEMBL3616	Kinase	0
Protein kinase C gamma (by homology)	PRKCG	P05129	CHEMBL2938	Kinase	0
Inositol 1,4,5-trisphosphate receptor	ITPR3	Q14573	CHEMBL3904	Ligand-gated ion channel	0
Inositol 1,4,5-trisphosphate receptor type 1	ITPR1	Q14643	CHEMBL4046	Ligand-gated ion channel	0
Protein kinase C delta (by homology)	PRKCD	Q05655	CHEMBL2996	Kinase	0
3-phosphoinositide dependent protein kinase-1	PDPK1	O15530	CHEMBL2534	Kinase	0
Sn1-specific diacylglycerol lipase alpha	DAGLA	Q9Y4D2	CHEMBL5545	Enzyme	0
Glutamate carboxypeptidase II	FOLH1	Q04609	CHEMBL1892	Protease	0
NAD-dependent deacetylase sirtuin 2	SIRT2	Q8IXJ6	CHEMBL4462	Eraser	0
Serine/threonine-protein kinase mTOR	MTOR	P42345	CHEMBL2842	Kinase	0
Protein kinase C alpha	PRKCA	P17252	CHEMBL299	Kinase	0
Protein kinase C epsilon	PRKCE	Q02156	CHEMBL3582	Kinase	0

## Sheet: Table S2
Table S2: Swiss Target Prediction for LPE (18:1/0:0)
Target	Common name	Uniprot ID	ChEMBL ID	Target Class	Probability*			2D Structure (PubChem)
Putative P2Y purinoceptor 10	P2RY10	O00398	CHEMBL3562166	Family A G protein-coupled receptor	0.355483
Probable G-protein coupled receptor 174	GPR174	Q9BXC1	CHEMBL3562167	Family A G protein-coupled receptor	0.355483
Lysophosphatidic acid receptor 6	LPAR6	P43657	CHEMBL2331058	Family A G protein-coupled receptor	0.123138
Lysophosphatidic acid receptor 5	LPAR5	Q9H1C0	CHEMBL5700	Family A G protein-coupled receptor	0.123138
Probable G-protein coupled receptor 34	GPR34	Q9UPC5	CHEMBL3562165	Family A G protein-coupled receptor	0.114839
Autotaxin	ENPP2	Q13822	CHEMBL3691	Enzyme	0.114839
Lysophosphatidic acid receptor Edg-4	LPAR2	Q9HBW0	CHEMBL3724	Family A G protein-coupled receptor	0.114839
Lysophosphatidic acid receptor Edg-7	LPAR3	Q9UBY5	CHEMBL3250	Family A G protein-coupled receptor	0.106543
Lysophosphatidic acid receptor Edg-2	LPAR1	Q92633	CHEMBL3819	Family A G protein-coupled receptor	0.106543
Vanilloid receptor	TRPV1	Q8NER1	CHEMBL4794	Voltage-gated ion channel	0.106543
Lysophosphatidic acid receptor 4	LPAR4	Q99677	CHEMBL5968	Family A G protein-coupled receptor	0.106543
P-selectin	SELP	P16109	CHEMBL5378	Adhesion	0.106543
Fatty acid binding protein muscle	FABP3	P05413	CHEMBL3344	Fatty acid binding protein family	0.106543
G-protein coupled receptor 55	GPR55	Q9Y2T6	CHEMBL1075322	Family A G protein-coupled receptor	0.106543			Target Summary
Platelet activating factor receptor	PTAFR	P25105	CHEMBL250	Family A G protein-coupled receptor	0.106543
Beta-glucocerebrosidase (by homology)	GBA	P04062	CHEMBL2179	Enzyme	0.106543
Adrenergic receptor beta	ADRB2	P07550	CHEMBL210	Family A G protein-coupled receptor	0
Ceramide glucosyltransferase	UGCG	Q16739	CHEMBL2063	Transferase	0
Adenosine A2a receptor	ADORA2A	P29274	CHEMBL251	Family A G protein-coupled receptor	0
Adenosine A3 receptor	ADORA3	P0DMS8	CHEMBL256	Family A G protein-coupled receptor	0
Beta-glucosidase	GBA2	Q9HCG7	CHEMBL3761	Enzyme	0
Protein kinase C delta	PRKCD	Q05655	CHEMBL2996	Kinase	0
Protein kinase C theta	PRKCQ	Q04759	CHEMBL3920	Kinase	0
Ghrelin receptor	GHSR	Q92847	CHEMBL4616	Family A G protein-coupled receptor	0
Dual specificity protein phosphatase 3	DUSP3	P51452	CHEMBL2635	Phosphatase	0
Dual specificity phosphatase Cdc25A	CDC25A	P30304	CHEMBL3775	Phosphatase	0
Dual specificity phosphatase Cdc25B	CDC25B	P30305	CHEMBL4804	Phosphatase	0
Beta-1 adrenergic receptor	ADRB1	P08588	CHEMBL213	Family A G protein-coupled receptor	0
Sphingosine-1-phosphate lyase 1 (by homology)	SGPL1	O95470	CHEMBL3286061	Enzyme	0
Acetylcholinesterase	ACHE	P22303	CHEMBL220	Hydrolase	0
Sn1-specific diacylglycerol lipase alpha	DAGLA	Q9Y4D2	CHEMBL5545	Enzyme	0
Phospholipase C-gamma-2	PLCG2	P16885	CHEMBL4100	Hydrolase	0
Sphingosine kinase 2	SPHK2	Q9NRA0	CHEMBL3023	Enzyme	0
Sphingosine kinase 1	SPHK1	Q9NYA1	CHEMBL4394	Enzyme	0
Glutamate receptor ionotropic, AMPA 1	GRIA1	P42261	CHEMBL2009	Ligand-gated ion channel	0
Glutamate receptor ionotropic, AMPA 3	GRIA3	P42263	CHEMBL3595	Ligand-gated ion channel	0
Serine/threonine-protein kinase AKT	AKT1	P31749	CHEMBL4282	Kinase	0
Adenosine A1 receptor (by homology)	ADORA1	P30542	CHEMBL226	Family A G protein-coupled receptor	0
Muscarinic acetylcholine receptor M3	CHRM3	P20309	CHEMBL245	Family A G protein-coupled receptor	0
Serine/threonine-protein kinase Chk1	CHEK1	O14757	CHEMBL4630	Kinase	0
Tyrosine-protein kinase ABL	ABL1	P00519	CHEMBL1862	Kinase	0
Histone deacetylase 6	HDAC6	Q9UBN7	CHEMBL1865	Eraser	0
Serine/threonine-protein kinase AKT2	AKT2	P31751	CHEMBL2431	Kinase	0
Vascular endothelial growth factor receptor 2	KDR	P35968	CHEMBL279	Kinase	0
Histone deacetylase 1	HDAC1	Q13547	CHEMBL325	Eraser	0
Apoptosis regulator Bcl-2	BCL2	P10415	CHEMBL4860	Other ion channel	0
Beta-3 adrenergic receptor	ADRB3	P13945	CHEMBL246	Family A G protein-coupled receptor	0
Matrix metalloproteinase 13	MMP13	P45452	CHEMBL280	Protease	0
Serotonin 1b (5-HT1b) receptor	HTR1B	P28222	CHEMBL1898	Family A G protein-coupled receptor	0
Serotonin 1a (5-HT1a) receptor	HTR1A	P08908	CHEMBL214	Family A G protein-coupled receptor	0
11-beta-hydroxysteroid dehydrogenase 1	HSD11B1	P28845	CHEMBL4235	Enzyme	0
Bradykinin B2 receptor	BDKRB2	P30411	CHEMBL3157	Family A G protein-coupled receptor	0
Leukocyte elastase	ELANE	P08246	CHEMBL248	Protease	0
Matrix metalloproteinase 2	MMP2	P08253	CHEMBL333	Protease	0
Receptor protein-tyrosine kinase erbB-2	ERBB2	P04626	CHEMBL1824	Kinase	0
Butyrylcholinesterase	BCHE	P06276	CHEMBL1914	Hydrolase	0
Epidermal growth factor receptor erbB1	EGFR	P00533	CHEMBL203	Kinase	0
Alpha-L-fucosidase I	FUCA1	P04066	CHEMBL4176	Enzyme	0
Muscarinic acetylcholine receptor M4	CHRM4	P08173	CHEMBL1821	Family A G protein-coupled receptor	0
Muscarinic acetylcholine receptor M5	CHRM5	P08912	CHEMBL2035	Family A G protein-coupled receptor	0
Muscarinic acetylcholine receptor M2	CHRM2	P08172	CHEMBL211	Family A G protein-coupled receptor	0
Muscarinic acetylcholine receptor M1	CHRM1	P11229	CHEMBL216	Family A G protein-coupled receptor	0
Dopamine D2 receptor (by homology)	DRD2	P14416	CHEMBL217	Family A G protein-coupled receptor	0
Sigma opioid receptor	SIGMAR1	Q99720	CHEMBL287	Membrane receptor	0
Carbonic anhydrase II	CA2	P00918	CHEMBL205	Lyase	0
Glutaminase kidney isoform, mitochondrial	GLS	O94925	CHEMBL2146302	Enzyme	0
Estrogen receptor alpha	ESR1	P03372	CHEMBL206	Nuclear receptor	0
Cathepsin S	CTSS	P25774	CHEMBL2954	Protease	0
Macrophage colony stimulating factor receptor	CSF1R	P07333	CHEMBL1844	Kinase	0
Vascular endothelial growth factor receptor 1	FLT1	P17948	CHEMBL1868	Kinase	0
Stem cell growth factor receptor	KIT	P10721	CHEMBL1936	Kinase	0
Tyrosine-protein kinase receptor FLT3	FLT3	P36888	CHEMBL1974	Kinase	0
Serine/threonine-protein kinase Aurora-B	AURKB	Q96GD4	CHEMBL2185	Kinase	0
Serine/threonine-protein kinase Aurora-A	AURKA	O14965	CHEMBL4722	Kinase	0
Amiloride-sensitive sodium channel alpha-subunit	SCNN1A	P37088	CHEMBL1791	Ligand-gated ion channel	0
Cholesteryl ester transfer protein	CETP	P11597	CHEMBL3572	Other ion channel	0
Neuropeptide Y receptor type 1	NPY1R	P25929	CHEMBL4777	Family A G protein-coupled receptor	0
Phospholipase A2 group IIC	PLA2G2C	Q5R387	CHEMBL2097	Enzyme	0
Serotonin 2a (5-HT2a) receptor	HTR2A	P28223	CHEMBL224	Family A G protein-coupled receptor	0
Dopamine D3 receptor	DRD3	P35462	CHEMBL234	Family A G protein-coupled receptor	0
Inhibitor of nuclear factor kappa B kinase epsilon subunit	IKBKE	Q14164	CHEMBL3529	Kinase	0
Serine/threonine-protein kinase TBK1	TBK1	Q9UHD2	CHEMBL5408	Kinase	0
Serine/threonine-protein kinase Sgk1	SGK1	O00141	CHEMBL2343	Kinase	0
Sodium/glucose cotransporter 2	SLC5A2	P31639	CHEMBL3884	Electrochemical transporter	0
Sodium/glucose cotransporter 1	SLC5A1	P13866	CHEMBL4979	Electrochemical transporter	0
Insulin-like growth factor I receptor	IGF1R	P08069	CHEMBL1957	Kinase	0
HERG	KCNH2	Q12809	CHEMBL240	Voltage-gated ion channel	0
Acetyl-CoA carboxylase 2	ACACB	O00763	CHEMBL4829	Ligase	0
Beta-galactosidase	GLB1	P16278	CHEMBL2522	Hydrolase	0
Tyrosine-protein kinase receptor UFO	AXL	P30530	CHEMBL4895	Kinase	0
Tyrosine-protein kinase receptor TYRO3	TYRO3	Q06418	CHEMBL5314	Kinase	0
Proto-oncogene tyrosine-protein kinase MER	MERTK	Q12866	CHEMBL5331	Kinase	0
Serotonin 4 (5-HT4) receptor	HTR4	Q13639	CHEMBL1875	Family A G protein-coupled receptor	0
P-glycoprotein 1	ABCB1	P08183	CHEMBL4302	Primary active transporter	0
ATP-binding cassette sub-family G member 2	ABCG2	Q9UNQ0	CHEMBL5393	Primary active transporter	0
Serotonin 6 (5-HT6) receptor	HTR6	P50406	CHEMBL3371	Family A G protein-coupled receptor	0
5-lipoxygenase activating protein	ALOX5AP	P20292	CHEMBL4550	Other cytosolic protein	0
Diacylglycerol O-acyltransferase 1	DGAT1	O75907	CHEMBL6009	Enzyme	0
Delta opioid receptor (by homology)	OPRD1	P41143	CHEMBL236	Family A G protein-coupled receptor	0
Mu opioid receptor (by homology)	OPRM1	P35372	CHEMBL233	Family A G protein-coupled receptor	0

## Sheet: Table S3
Table S1: Swiss Target Prediction for sphingosine-1-phosphate
Target	Common name	Uniprot ID	ChEMBL ID	Target Class	Probability*			2D Structure (PubChem)
Sphingosine 1-phosphate receptor Edg-8	S1PR5	Q9H228	CHEMBL2274	Family A G protein-coupled receptor	0.800085
Sphingosine 1-phosphate receptor Edg-6	S1PR4	O95977	CHEMBL3230	Family A G protein-coupled receptor	0.800085
Sphingosine 1-phosphate receptor Edg-3	S1PR3	Q99500	CHEMBL3892	Family A G protein-coupled receptor	0.800085
Sphingosine 1-phosphate receptor Edg-1	S1PR1	P21453	CHEMBL4333	Family A G protein-coupled receptor	0.800085
Sphingosine 1-phosphate receptor Edg-5	S1PR2	O95136	CHEMBL2955	Family A G protein-coupled receptor	0.791936
Lysophosphatidic acid receptor Edg-7	LPAR3	Q9UBY5	CHEMBL3250	Family A G protein-coupled receptor	0.09724
Farnesyl diphosphate synthase	FDPS	P14324	CHEMBL1782	Transferase	0
Sphingosine kinase 2	SPHK2	Q9NRA0	CHEMBL3023	Enzyme	0
Sphingosine kinase 1	SPHK1	Q9NYA1	CHEMBL4394	Enzyme	0
Lysophosphatidic acid receptor Edg-2	LPAR1	Q92633	CHEMBL3819	Family A G protein-coupled receptor	0
Toll-like receptor (TLR7/TLR9)	TLR7	Q9NYK1	CHEMBL5936	Toll-like and Il-1 receptors	0
Glutathione S-transferase Mu 1	GSTM1	P09488	CHEMBL2081	Enzyme	0
Glutathione S-transferase A1	GSTA1	P08263	CHEMBL3409	Enzyme	0
Endothelin-converting enzyme 1	ECE1	P42892	CHEMBL4791	Protease	0			Target Summary
Glyoxalase I	GLO1	Q04760	CHEMBL2424	Enzyme	0
Squalene synthetase (by homology)	FDFT1	P37268	CHEMBL3338	Enzyme	0
2'-deoxynucleoside 5'-phosphate N-hydrolase 1	DNPH1	O43598	CHEMBL3351218	Hydrolase	0
Cysteinyl leukotriene receptor 1	CYSLTR1	Q9Y271	CHEMBL1798	Family A G protein-coupled receptor	0
Leukotriene A4 hydrolase	LTA4H	P09960	CHEMBL4618	Protease	0
GABA transporter 1 (by homology)	SLC6A1	P30531	CHEMBL1903	Electrochemical transporter	0
Folylpoly-gamma-glutamate synthetase	FPGS	Q05932	CHEMBL3171	Enzyme	0
Serine/threonine-protein kinase PIM1	PIM1	P11309	CHEMBL2147	Kinase	0
Serine/threonine-protein kinase PIM2	PIM2	Q9P1W9	CHEMBL4523	Kinase	0
Serine/threonine-protein kinase PIM3	PIM3	Q86V86	CHEMBL5407	Kinase	0
Tyrosine-protein kinase SRC	SRC	P12931	CHEMBL267	Kinase	0
DNA (cytosine-5)-methyltransferase 3B	DNMT3B	Q9UBC3	CHEMBL6095	Reader	0
Cholesteryl ester transfer protein	CETP	P11597	CHEMBL3572	Other ion channel	0
Dipeptidyl peptidase I	CTSC	P53634	CHEMBL2252	Protease	0
Tyrosine-protein kinase ZAP-70	ZAP70	P43403	CHEMBL2803	Kinase	0
Glutathione S-transferase Pi	GSTP1	P09211	CHEMBL3902	Enzyme	0
Histone-lysine N-methyltransferase, H3 lysine-79 specific	DOT1L	Q8TEK3	CHEMBL1795117	Writer	0
Cathepsin K	CTSK	P43235	CHEMBL268	Protease	0
Acyl coenzyme A:cholesterol acyltransferase 1	SOAT1	P35610	CHEMBL2782	Enzyme	0
Diacylglycerol O-acyltransferase 1	DGAT1	O75907	CHEMBL6009	Enzyme	0
Dihydrofolate reductase	DHFR	P00374	CHEMBL202	Oxidoreductase	0
Glutamate receptor ionotropic kainate 2	GRIK2	Q13002	CHEMBL3683	Ligand-gated ion channel	0
Lysine-specific demethylase 5A	KDM5A	P29375	CHEMBL2424504	Eraser	0
Nitric-oxide synthase, brain	NOS1	P29475	CHEMBL3568	Enzyme	0
Tryptophan 5-hydroxylase 1	TPH1	P17752	CHEMBL5689	Enzyme	0
Receptor protein-tyrosine kinase erbB-2	ERBB2	P04626	CHEMBL1824	Kinase	0
Adenosine A2a receptor	ADORA2A	P29274	CHEMBL251	Family A G protein-coupled receptor	0
Protein farnesyltransferase	FNTA FNTB	P49354 P49356	CHEMBL2094108	Enzyme	0
Glutamate receptor ionotropic kainate 1	GRIK1	P39086	CHEMBL1918	Ligand-gated ion channel	0
Muscarinic acetylcholine receptor M4	CHRM4	P08173	CHEMBL1821	Family A G protein-coupled receptor	0
Glucocorticoid receptor	NR3C1	P04150	CHEMBL2034	Nuclear receptor	0
Muscarinic acetylcholine receptor M5	CHRM5	P08912	CHEMBL2035	Family A G protein-coupled receptor	0
Muscarinic acetylcholine receptor M1	CHRM1	P11229	CHEMBL216	Family A G protein-coupled receptor	0
Histamine H1 receptor	HRH1	P35367	CHEMBL231	Family A G protein-coupled receptor	0
Muscarinic acetylcholine receptor M3	CHRM3	P20309	CHEMBL245	Family A G protein-coupled receptor	0
Serine/threonine-protein kinase AKT	AKT1	P31749	CHEMBL4282	Kinase	0
Geranylgeranyl pyrophosphate synthetase	GGPS1	O95749	CHEMBL4769	Enzyme	0
Lysophosphatidic acid receptor 6	LPAR6	P43657	CHEMBL2331058	Family A G protein-coupled receptor	0
Lysophosphatidic acid receptor Edg-4	LPAR2	Q9HBW0	CHEMBL3724	Family A G protein-coupled receptor	0
Lysophosphatidic acid receptor 5	LPAR5	Q9H1C0	CHEMBL5700	Family A G protein-coupled receptor	0
Lysophosphatidic acid receptor 4	LPAR4	Q99677	CHEMBL5968	Family A G protein-coupled receptor	0
Autotaxin	ENPP2	Q13822	CHEMBL3691	Enzyme	0
Vanilloid receptor	TRPV1	Q8NER1	CHEMBL4794	Voltage-gated ion channel	0
Putative P2Y purinoceptor 10	P2RY10	O00398	CHEMBL3562166	Family A G protein-coupled receptor	0
Probable G-protein coupled receptor 34	GPR34	Q9UPC5	CHEMBL3562165	Family A G protein-coupled receptor	0
Probable G-protein coupled receptor 174	GPR174	Q9BXC1	CHEMBL3562167	Family A G protein-coupled receptor	0

## Sheet: Table S4
Table S4. Colitis disease targets obtained from the DisGeNet and GeneCards databases
	DisGeNet												Gene Cards
	Disease	Disease_id	Gene	Gene_id	UniProt	Gene_Full_Name	Protein_Class	N_diseases_g	DSI_g	DPI_g	pLI	Score_gda	Gene Symbol	Description	Category	Uniprot ID	Gifts	GC Id	Relevance score	GeneCards Link
	Colitis	C0009319	IL1B	3553	P01584	interleukin 1 beta		1801	0.276	0.962	0.13005	0.6	NOD2	Nucleotide Binding Oligomerization Domain Containing 2	Protein Coding	Q9HC29	54	GC16P050693	32.9802	https://www.genecards.org/cgi-bin/carddisp.pl?gene=NOD2
	Colitis	C0009319	IL10	3586	P22301	interleukin 10		1679	0.281	0.923	0.0058874	0.6	IL6	Interleukin 6	Protein Coding	P05231	58	GC07P022725	22.907	https://www.genecards.org/cgi-bin/carddisp.pl?gene=IL6
	Colitis	C0009319	IL17A	3605	Q16552	interleukin 17A		1074	0.324	0.923	0.043049	0.6	H19	H19 Imprinted Maternally Expressed Transcript	RNA Gene		30	GC11M001995	22.8155	https://www.genecards.org/cgi-bin/carddisp.pl?gene=H19
	Colitis	C0009319	PTGS2	5743	P35354	prostaglandin-endoperoxide synthase 2	Enzyme	1234	0.314	0.962	0.99597	0.6	TNF	Tumor Necrosis Factor	Protein Coding	P01375	58	GC06P104098	22.165	https://www.genecards.org/cgi-bin/carddisp.pl?gene=TNF
	Colitis	C0009319	HMOX1	3162	P09601	heme oxygenase 1		666	0.381	0.923	0.0096817	0.57	SYK	Spleen Associated Tyrosine Kinase	Protein Coding	P43405	57	GC09P094897	21.0079	https://www.genecards.org/cgi-bin/carddisp.pl?gene=SYK
	Colitis	C0009319	RELA	5970	Q04206	RELA proto-oncogene, NF-kB subunit	Transcription factor	483	0.406	0.885	0.99948	0.55	IFNG-AS1	IFNG Antisense RNA 1	RNA Gene		21	GC12P067989	20.7848	https://www.genecards.org/cgi-bin/carddisp.pl?gene=IFNG-AS1
	Colitis	C0009319	NOS2	4843	P35228	nitric oxide synthase 2		783	0.364	0.923	4.0277e-15	0.53	IL10	Interleukin 10	Protein Coding	P22301	54	GC01M206767	20.4422	https://www.genecards.org/cgi-bin/carddisp.pl?gene=IL10
	Colitis	C0009319	MIF	4282	P14174	macrophage migration inhibitory factor		455	0.412	0.885	0.012262	0.51	FOXD2-AS1	FOXD2 Adjacent Opposite Strand RNA 1	RNA Gene		20	GC01M047432	19.6987	https://www.genecards.org/cgi-bin/carddisp.pl?gene=FOXD2-AS1
	Colitis	C0009319	AHR	196	P35869	aryl hydrocarbon receptor	Transcription factor	532	0.41	0.923	0.99999	0.4	IL23R	Interleukin 23 Receptor	Protein Coding	Q5VWK5	52	GC01P067138	17.1766	https://www.genecards.org/cgi-bin/carddisp.pl?gene=IL23R
	Colitis	C0009319	IFNG	3458	P01579	interferon gamma		1519	0.288	0.962	0.47156	0.4	IL10RA	Interleukin 10 Receptor Subunit Alpha	Protein Coding	Q13651	52	GC11P117987	16.5295	https://www.genecards.org/cgi-bin/carddisp.pl?gene=IL10RA
	Colitis	C0009319	IL6	3569	P05231	interleukin 6		2367	0.248	0.962	0.31536	0.4	INAVA	Innate Immunity Activator	Protein Coding	Q3KP66	41	GC01P200892	16.3452	https://www.genecards.org/cgi-bin/carddisp.pl?gene=INAVA
	Colitis	C0009319	MPO	4353	P05164	myeloperoxidase	Enzyme	653	0.377	0.923	7.105e-15	0.4	MPO	Myeloperoxidase	Protein Coding	P05164	60	GC17M058269	15.9027	https://www.genecards.org/cgi-bin/carddisp.pl?gene=MPO
	Colitis	C0009319	TNF	7124	P01375	tumor necrosis factor	Signaling	2724	0.231	0.962	0.8033	0.4	TGFB1	Transforming Growth Factor Beta 1	Protein Coding	P01137	60	GC19M041301	15.4893	https://www.genecards.org/cgi-bin/carddisp.pl?gene=TGFB1
	Colitis	C0009319	IL4	3565	P05112	interleukin 4		996	0.332	0.962	0.0047372	0.38	IL1B	Interleukin 1 Beta	Protein Coding	P01584	54	GC02M112829	15.3043	https://www.genecards.org/cgi-bin/carddisp.pl?gene=IL1B
	Colitis	C0009319	GCG	2641	P01275	glucagon		441	0.431	0.885	0.034814	0.36	FOXP3	Forkhead Box P3	Protein Coding	Q9BZS1	54	GC0XM049250	14.5443	https://www.genecards.org/cgi-bin/carddisp.pl?gene=FOXP3
	Colitis	C0009319	SIRT1	23411	Q96EB6	sirtuin 1	Epigenetic regulator	675	0.378	0.885	0.087326	0.34	ABCB1	ATP Binding Cassette Subfamily B Member 1	Protein Coding	P08183	58	GC07M087504	14.3832	https://www.genecards.org/cgi-bin/carddisp.pl?gene=ABCB1
	Colitis	C0009319	NAMPT	10135	P43490	nicotinamide phosphoribosyltransferase	Signaling	199	0.502	0.808	0.97914	0.32	ATG16L1	Autophagy Related 16 Like 1	Protein Coding	Q676U5	49	GC02P233267	14.0562	https://www.genecards.org/cgi-bin/carddisp.pl?gene=ATG16L1
	Colitis	C0009319	IGF1	3479	P05019	insulin like growth factor 1		1206	0.318	0.885	0.2716	0.32	HLA-DRB1	Major Histocompatibility Complex, Class II, DR Beta 1	Protein Coding	P01911	54	GC06M080969	13.9854	https://www.genecards.org/cgi-bin/carddisp.pl?gene=HLA-DRB1
	Colitis	C0009319	ADAM17	6868	P78536	ADAM metallopeptidase domain 17		316	0.453	0.808	0.99528	0.32	IL37	Interleukin 37	Protein Coding	Q9NZH6	45	GC02P125992	13.6165	https://www.genecards.org/cgi-bin/carddisp.pl?gene=IL37
	Colitis	C0009319	MADCAM1	8174	Q13477	mucosal vascular addressin cell adhesion molecule 1		36	0.67	0.5	0.53462	0.32	IFNG	Interferon Gamma	Protein Coding	P01579	57	GC12M068154	13.3208	https://www.genecards.org/cgi-bin/carddisp.pl?gene=IFNG
	Colitis	C0009319	ALOX5	240	P09917	arachidonate 5-lipoxygenase	Enzyme	342	0.447	0.885	1.2059e-06	0.31	TLR4	Toll Like Receptor 4	Protein Coding	O00206	58	GC09P117704	13.1339	https://www.genecards.org/cgi-bin/carddisp.pl?gene=TLR4
	Colitis	C0009319	TIMP3	7078	P35625	TIMP metallopeptidase inhibitor 3	Enzyme modulator	325	0.445	0.923	0.63037	0.31	IL17A	Interleukin 17A	Protein Coding	Q16552	49	GC06P052186	13.0707	https://www.genecards.org/cgi-bin/carddisp.pl?gene=IL17A
	Colitis	C0009319	GHRL	51738	Q9UBU3	ghrelin and obestatin prepropeptide		183	0.517	0.769	1.3921e-11	0.3	TLR2	Toll Like Receptor 2	Protein Coding	O60603	58	GC04P153684	12.9659	https://www.genecards.org/cgi-bin/carddisp.pl?gene=TLR2
	Colitis	C0009319	NOD2	64127	Q9HC29	nucleotide binding oligomerization domain containing 2	Enzyme	434	0.423	0.923	1.9834e-30	0.3	NFKB1	Nuclear Factor Kappa B Subunit 1	Protein Coding	P19838	60	GC04P102501	12.9528	https://www.genecards.org/cgi-bin/carddisp.pl?gene=NFKB1
	Colitis	C0009319	SRC	6714	P12931	SRC proto-oncogene, non-receptor tyrosine kinase	Kinase	265	0.467	0.885	0.99691	0.3	CXCL8	C-X-C Motif Chemokine Ligand 8	Protein Coding	P10145	50	GC04P073740	12.6601	https://www.genecards.org/cgi-bin/carddisp.pl?gene=CXCL8
	Colitis	C0009319	TLR4	7099	O00206	toll like receptor 4		1174	0.321	0.962	4.6131e-09	0.3	IL2	Interleukin 2	Protein Coding	P60568	52	GC04M122451	12.5478	https://www.genecards.org/cgi-bin/carddisp.pl?gene=IL2
	Colitis	C0009319	TST	7263	Q16762	thiosulfate sulfurtransferase	Enzyme	91	0.588	0.654	7.8734e-05	0.3	CTLA4	Cytotoxic T-Lymphocyte Associated Protein 4	Protein Coding	P16410	54	GC02P203854	12.538	https://www.genecards.org/cgi-bin/carddisp.pl?gene=CTLA4
	Colitis	C0009319	TAC1	6863	P20366	tachykinin precursor 1		478	0.424	0.923	0.74608	0.29	IL4	Interleukin 4	Protein Coding	P05112	53	GC05P132673	12.426	https://www.genecards.org/cgi-bin/carddisp.pl?gene=IL4
	Colitis	C0009319	MUC2	4583	Q02817	mucin 2, oligomeric mucus/gel-forming	Enzyme modulator	225	0.486	0.808	9.433e-10	0.26	IRGM	Immunity Related GTPase M	Protein Coding	A1A4Y4	42	GC05P150846	12.3563	https://www.genecards.org/cgi-bin/carddisp.pl?gene=IRGM
	Colitis	C0009319	CCL2	6347	P13500	C-C motif chemokine ligand 2	Signaling	1157	0.321	0.962	0.60786	0.25	CHEK2	Checkpoint Kinase 2	Protein Coding	O96017	61	GC22M028687	12.2053	https://www.genecards.org/cgi-bin/carddisp.pl?gene=CHEK2
	Colitis	C0009319	ADIPOQ	9370	Q15848	adiponectin, C1Q and collagen domain containing		679	0.376	0.885	4.6434e-09	0.24	CRP	C-Reactive Protein	Protein Coding	P02741	52	GC01M159732	12.1276	https://www.genecards.org/cgi-bin/carddisp.pl?gene=CRP
	Colitis	C0009319	ESR2	2100	Q92731	estrogen receptor 2	Nuclear receptor	528	0.4	0.923	4.4516e-08	0.23	IL10RB	Interleukin 10 Receptor Subunit Beta	Protein Coding	Q08334	52	GC21P033266	11.7201	https://www.genecards.org/cgi-bin/carddisp.pl?gene=IL10RB
	Colitis	C0009319	SELL	6402	P14151	selectin L		171	0.505	0.846	4.9624e-07	0.23	IRF5	Interferon Regulatory Factor 5	Protein Coding	Q13568	53	GC07P128937	11.1036	https://www.genecards.org/cgi-bin/carddisp.pl?gene=IRF5
	Colitis	C0009319	VCAM1	7412	P19320	vascular cell adhesion molecule 1		406	0.422	0.808	0.79791	0.23	IL13	Interleukin 13	Protein Coding	P35225	49	GC05P132656	11.0444	https://www.genecards.org/cgi-bin/carddisp.pl?gene=IL13
	Colitis	C0009319	CD40	958	P25942	CD40 molecule		528	0.396	0.846	0.84603	0.23	MLH1	MutL Homolog 1	Protein Coding	P40692	56	GC03P036993	10.9578	https://www.genecards.org/cgi-bin/carddisp.pl?gene=MLH1
	Colitis	C0009319	CRHR2	1395	Q13324	corticotropin releasing hormone receptor 2	G-protein coupled receptor	89	0.584	0.731	8.5473e-17	0.22	IL1RN	Interleukin 1 Receptor Antagonist	Protein Coding	P18510	57	GC02P125995	10.8826	https://www.genecards.org/cgi-bin/carddisp.pl?gene=IL1RN
	Colitis	C0009319	KDR	3791	P35968	kinase insert domain receptor	Kinase	623	0.378	0.885	0.99982	0.22	CCR6	C-C Motif Chemokine Receptor 6	Protein Coding	P51684	50	GC06P167111	10.7814	https://www.genecards.org/cgi-bin/carddisp.pl?gene=CCR6
	Colitis	C0009319	MSH2	4436	P43246	mutS homolog 2	Nucleic acid binding	490	0.406	0.808	0.89539	0.22	SLC22A5	Solute Carrier Family 22 Member 5	Protein Coding	O76082	53	GC05P132369	10.7512	https://www.genecards.org/cgi-bin/carddisp.pl?gene=SLC22A5
	Colitis	C0009319	TACR1	6869	P25103	tachykinin receptor 1	G-protein coupled receptor	217	0.502	0.885	0.00038437	0.22	MST1	Macrophage Stimulating 1	Protein Coding	P26927	53	GC03M049683	10.6166	https://www.genecards.org/cgi-bin/carddisp.pl?gene=MST1
	Colitis	C0009319	TLR3	7098	O15455	toll like receptor 3	Receptor	393	0.427	0.885	1.6349e-07	0.22	CTNNB1	Catenin Beta 1	Protein Coding	P35222	60	GC03P041194	10.5085	https://www.genecards.org/cgi-bin/carddisp.pl?gene=CTNNB1
	Colitis	C0009319	APLN	8862	Q9ULZ1	apelin		226	0.497	0.769	0.45897	0.22	BTNL2	Butyrophilin Like 2	Protein Coding	Q9UIR0	45	GC06M032393	10.4447	https://www.genecards.org/cgi-bin/carddisp.pl?gene=BTNL2
	Colitis	C0009319	ADRB3	155	P13945	adrenoceptor beta 3	G-protein coupled receptor	142	0.533	0.731	2.4637e-07	0.21	SMAD7	SMAD Family Member 7	Protein Coding	O15105	50	GC18M048919	10.2254	https://www.genecards.org/cgi-bin/carddisp.pl?gene=SMAD7
	Colitis	C0009319	ICOS	29851	Q9Y6W8	inducible T cell costimulator		193	0.502	0.731	0.031284	0.21	IL5	Interleukin 5	Protein Coding	P05113	52	GC05M132541	10.1607	https://www.genecards.org/cgi-bin/carddisp.pl?gene=IL5
	Colitis	C0009319	HP	3240	P00738	haptoglobin	Enzyme	464	0.412	0.885	1.736e-05	0.21	MUC2	Mucin 2, Oligomeric Mucus/Gel-Forming	Protein Coding	Q02817	44	GC11P001074	9.97918	https://www.genecards.org/cgi-bin/carddisp.pl?gene=MUC2
	Colitis	C0009319	IKBKB	3551	O14920	inhibitor of nuclear factor kappa B kinase subunit beta	Kinase	191	0.506	0.846	0.99192	0.21	AKT1	AKT Serine/Threonine Kinase 1	Protein Coding	P31749	60	GC14M104769	9.88598	https://www.genecards.org/cgi-bin/carddisp.pl?gene=AKT1
	Colitis	C0009319	CXCR2	3579	P25025	C-X-C motif chemokine receptor 2	G-protein coupled receptor	335	0.445	0.923	0.013736	0.21	STAT3	Signal Transducer And Activator Of Transcription 3	Protein Coding	P40763	61	GC17M042313	9.86017	https://www.genecards.org/cgi-bin/carddisp.pl?gene=STAT3
	Colitis	C0009319	ARRB1	408	P49407	arrestin beta 1	Enzyme modulator	92	0.588	0.846	0.99394	0.21	TNFSF15	TNF Superfamily Member 15	Protein Coding	O95150	51	GC09M114784	9.80941	https://www.genecards.org/cgi-bin/carddisp.pl?gene=TNFSF15
	Colitis	C0009319	NOS3	4846	P29474	nitric oxide synthase 3		706	0.378	0.885	6.7246e-07	0.21	IL22	Interleukin 22	Protein Coding	Q9GZX6	48	GC12M068248	9.75211	https://www.genecards.org/cgi-bin/carddisp.pl?gene=IL22
	Colitis	C0009319	RETN	56729	Q9HD89	resistin		302	0.454	0.808	0.036545	0.21	CYBC1	Cytochrome B-245 Chaperone 1	Protein Coding	Q9BQA9	41	GC17M082443	9.64085	https://www.genecards.org/cgi-bin/carddisp.pl?gene=CYBC1
	Colitis	C0009319	SELP	6403	P16109	selectin P		293	0.46	0.769	5.0448e-32	0.21	NOS2	Nitric Oxide Synthase 2	Protein Coding	P35228	56	GC17M027756	9.49515	https://www.genecards.org/cgi-bin/carddisp.pl?gene=NOS2
	Colitis	C0009319	CAT	847	P04040	catalase	Enzyme	794	0.359	0.962	1.6263e-10	0.21	LTF	Lactotransferrin	Protein Coding	P02788	52	GC03M046435	9.48391	https://www.genecards.org/cgi-bin/carddisp.pl?gene=LTF
	Colitis	C0009319	UCN2	90226	Q96RP3	urocortin 2		56	0.633	0.577	0.037947	0.21	HPS4	HPS4 Biogenesis Of Lysosomal Organelles Complex 3 Subunit 2	Protein Coding	Q9NQG7	46	GC22M026443	9.30851	https://www.genecards.org/cgi-bin/carddisp.pl?gene=HPS4
	Colitis	C0009319	PPARGC1A	10891	Q9UBK2	PPARG coactivator 1 alpha	Transcription factor	350	0.453	0.885	0.9973	0.2	CD4	CD4 Molecule	Protein Coding	P01730	56	GC12P006786	9.29672	https://www.genecards.org/cgi-bin/carddisp.pl?gene=CD4
	Colitis	C0009319	CHUK	1147	O15111	component of inhibitor of nuclear factor kappa B kinase complex	Kinase	125	0.556	0.731	0.99403	0.2	SMAD4	SMAD Family Member 4	Protein Coding	Q13485	60	GC18P051028	9.23058	https://www.genecards.org/cgi-bin/carddisp.pl?gene=SMAD4
	Colitis	C0009319	CCR1	1230	P32246	C-C motif chemokine receptor 1	G-protein coupled receptor	192	0.531	0.769	0.38775	0.2	HPS1	HPS1 Biogenesis Of Lysosomal Organelles Complex 3 Subunit 1	Protein Coding	Q92902	48	GC10M098410	9.21875	https://www.genecards.org/cgi-bin/carddisp.pl?gene=HPS1
	Colitis	C0009319	HAVCR1	26762	Q96D42	hepatitis A virus cellular receptor 1		217	0.489	0.885	8.5105e-07	0.2	STAT6	Signal Transducer And Activator Of Transcription 6	Protein Coding	P42226	57	GC12M057095	8.93487	https://www.genecards.org/cgi-bin/carddisp.pl?gene=STAT6
	Colitis	C0009319	ANXA1	301	P04083	annexin A1		336	0.442	0.885	1.2009e-07	0.2	IL1R1	Interleukin 1 Receptor Type 1	Protein Coding	P14778	53	GC02P102136	8.86724	https://www.genecards.org/cgi-bin/carddisp.pl?gene=IL1R1
	Colitis	C0009319	ICAM1	3383	P05362	intercellular adhesion molecule 1		737	0.364	0.962	0.035295	0.2	ST6GALNAC1	ST6 N-Acetylgalactosaminide Alpha-2,6-Sialyltransferase 1	Protein Coding	Q9NSC7	48	GC17M076624	8.85948	https://www.genecards.org/cgi-bin/carddisp.pl?gene=ST6GALNAC1
	Colitis	C0009319	LCT	3938	P09848	lactase	Enzyme	90	0.581	0.808	0.059849	0.2	MYO9B	Myosin IXB	Protein Coding	Q13459	51	GC19P082819	8.85717	https://www.genecards.org/cgi-bin/carddisp.pl?gene=MYO9B
	Colitis	C0009319	NTRK1	4914	P04629	neurotrophic receptor tyrosine kinase 1	Kinase	443	0.422	0.808	1.9568e-06	0.2	PPARG	Peroxisome Proliferator Activated Receptor Gamma	Protein Coding	P37231	60	GC03P012287	8.85524	https://www.genecards.org/cgi-bin/carddisp.pl?gene=PPARG
	Colitis	C0009319	NTRK2	4915	Q16620	neurotrophic receptor tyrosine kinase 2	Kinase	284	0.479	0.808	1	0.2	MSH2	MutS Homolog 2	Protein Coding	P43246	56	GC02P047403	8.84773	https://www.genecards.org/cgi-bin/carddisp.pl?gene=MSH2
	Colitis	C0009319	FOXP3	50943	Q9BZS1	forkhead box P3		688	0.368	0.846	0.99424	0.2	ZFP90	ZFP90 Zinc Finger Protein	Protein Coding	Q8TF47	41	GC16P068530	8.72979	https://www.genecards.org/cgi-bin/carddisp.pl?gene=ZFP90
	Colitis	C0009319	ATP5F1D	513	P30049	ATP synthase F1 subunit delta	Transporter	69	0.674	0.5	0.073813	0.2	REL	REL Proto-Oncogene, NF-KB Subunit	Protein Coding	Q04864	53	GC02P060881	8.69404	https://www.genecards.org/cgi-bin/carddisp.pl?gene=REL
	Colitis	C0009319	SI	6476	P14410	sucrase-isomaltase	Enzyme	117	0.569	0.692	3.9353e-60	0.2	XIAP	X-Linked Inhibitor Of Apoptosis	Protein Coding	P98170	58	GC0XP123859	8.63514	https://www.genecards.org/cgi-bin/carddisp.pl?gene=XIAP
	Colitis	C0009319	BMP6	654	P22004	bone morphogenetic protein 6	Signaling	137	0.531	0.808	0.75947	0.2	GPR35	G Protein-Coupled Receptor 35	Protein Coding	Q9HC97	49	GC02P240605	8.62923	https://www.genecards.org/cgi-bin/carddisp.pl?gene=GPR35
	Colitis	C0009319	TACR2	6865	P21452	tachykinin receptor 2	G-protein coupled receptor	33	0.7	0.5	8.8349e-05	0.2	PRKCQ	Protein Kinase C Theta	Protein Coding	Q04759	55	GC10M006703	8.51657	https://www.genecards.org/cgi-bin/carddisp.pl?gene=PRKCQ
	Colitis	C0009319	TFF1	7031	P04155	trefoil factor 1	Signaling	147	0.529	0.769	0.00088929	0.2	TP53	Tumor Protein P53	Protein Coding	P04637	60	GC17M007661	8.37169	https://www.genecards.org/cgi-bin/carddisp.pl?gene=TP53
	Colitis	C0009319	UCN	7349	P55089	urocortin	Signaling	134	0.539	0.769	0.44958	0.2	MSH6	MutS Homolog 6	Protein Coding	P52701	56	GC02P047695	8.30925	https://www.genecards.org/cgi-bin/carddisp.pl?gene=MSH6
	Colitis	C0009319	CCKBR	887	P32239	cholecystokinin B receptor	G-protein coupled receptor	105	0.573	0.615	2.1404e-06	0.2	LACC1	Laccase Domain Containing 1	Protein Coding	Q8IV20	44	GC13P043879	8.24033	https://www.genecards.org/cgi-bin/carddisp.pl?gene=LACC1
	Colitis	C0009319	FGF19	9965	O95750	fibroblast growth factor 19	Signaling	123	0.548	0.615	0.57022	0.2	IL18	Interleukin 18	Protein Coding	Q14116	50	GC11M112143	8.22029	https://www.genecards.org/cgi-bin/carddisp.pl?gene=IL18
	Colitis	C0009319	TGFB1	7040	P01137	transforming growth factor beta 1	Signaling	1558	0.287	0.962	0.03685	0.19	CIITA	Class II Major Histocompatibility Complex Transactivator	Protein Coding	P33076	51	GC16P046153	8.14502	https://www.genecards.org/cgi-bin/carddisp.pl?gene=CIITA
	Colitis	C0009319	XIAP	331	P98170	X-linked inhibitor of apoptosis	Enzyme modulator	321	0.447	0.808	0.91837	0.12	ZAP70	Zeta Chain Of T Cell Receptor Associated Protein Kinase 70	Protein Coding	P43403	58	GC02P097817	8.13759	https://www.genecards.org/cgi-bin/carddisp.pl?gene=ZAP70
	Colitis	C0009319	HPS1	3257	Q92902	HPS1 biogenesis of lysosomal organelles complex 3 subunit 1		64	0.636	0.692	1.3245e-07	0.11	SOCS1	Suppressor Of Cytokine Signaling 1	Protein Coding	O15524	52	GC16M013141	8.10661	https://www.genecards.org/cgi-bin/carddisp.pl?gene=SOCS1
	Colitis	C0009319	GPIHBP1	338328	Q8IV16	glycosylphosphatidylinositol anchored high density lipoprotein binding protein 1		32	0.686	0.269	0.13866	0.11	TPMT	Thiopurine S-Methyltransferase	Protein Coding	P51580	53	GC06M018128	8.0823	https://www.genecards.org/cgi-bin/carddisp.pl?gene=TPMT
	Colitis	C0009319	FAS	355	P25445	Fas cell surface death receptor		754	0.372	0.923	0.8117	0.11	HLA-B	Major Histocompatibility Complex, Class I, B	Protein Coding	P01889	53	GC06M080881	7.99037	https://www.genecards.org/cgi-bin/carddisp.pl?gene=HLA-B
	Colitis	C0009319	FERMT1	55612	Q9BQL6	fermitin family member 1		104	0.599	0.577	2.9163e-11	0.11	IL6-AS1	IL6 Antisense RNA 1	RNA Gene		18	GC07M022764	7.97941	https://www.genecards.org/cgi-bin/carddisp.pl?gene=IL6-AS1
	Colitis	C0009319	RASGRP1	10125	O95267	RAS guanyl releasing protein 1	Enzyme modulator	110	0.572	0.731	0.96554	0.1	LOC126859963	BRD4-Independent Group 4 Enhancer GRCh37_chr7:22766269-22767468	Functional Element		4	GC07P022726	7.97941	https://www.genecards.org/cgi-bin/carddisp.pl?gene=LOC126859963
	Colitis	C0009319	CHEK2	11200	O96017	checkpoint kinase 2	Kinase	297	0.46	0.808	1.2103e-24	0.1	REG4	Regenerating Family Member 4	Protein Coding	Q9BYZ8	46	GC01M119794	7.92034	https://www.genecards.org/cgi-bin/carddisp.pl?gene=REG4
	Colitis	C0009319	NLRP3	114548	Q96P20	NLR family pyrin domain containing 3		805	0.361	0.962	0.00081103	0.1	PRTN3	Proteinase 3	Protein Coding	P24158	52	GC19P000840	7.91097	https://www.genecards.org/cgi-bin/carddisp.pl?gene=PRTN3
	Colitis	C0009319	CARMIL2	146206	Q6F5E8	capping protein regulator and myosin 1 linker 2	Transcription factor	32	0.695	0.462	2.9337e-11	0.1	ALB	Albumin	Protein Coding	P02768	56	GC04P073397	7.91004	https://www.genecards.org/cgi-bin/carddisp.pl?gene=ALB
	Colitis	C0009319	CTLA4	1493	P16410	cytotoxic T-lymphocyte associated protein 4		722	0.369	0.923	0.94085	0.1	CCR3	C-C Motif Chemokine Receptor 3	Protein Coding	P51677	52	GC03P051148	7.87389	https://www.genecards.org/cgi-bin/carddisp.pl?gene=CCR3
	Colitis	C0009319	CTNNB1	1499	P35222	catenin beta 1		1368	0.303	0.885	0.99999	0.1	BACH2	BTB Domain And CNC Homolog 2	Protein Coding	Q9BYV9	50	GC06M089926	7.793	https://www.genecards.org/cgi-bin/carddisp.pl?gene=BACH2
	Colitis	C0009319	NR0B1	190	P51843	nuclear receptor subfamily 0 group B member 1	Nuclear receptor	222	0.494	0.808	0.97025	0.1	AP3B1	Adaptor Related Protein Complex 3 Subunit Beta 1	Protein Coding	O00203	52	GC05M078000	7.72417	https://www.genecards.org/cgi-bin/carddisp.pl?gene=AP3B1
	Colitis	C0009319	GABPA	2551	Q06546	GA binding protein transcription factor subunit alpha	Transcription factor	632	0.379	0.885	0.99812	0.1	GATA3	GATA Binding Protein 3	Protein Coding	P23771	56	GC10P008045	7.71408	https://www.genecards.org/cgi-bin/carddisp.pl?gene=GATA3
	Colitis	C0009319	ACAD8	27034	Q9UKU7	acyl-CoA dehydrogenase family member 8	Enzyme	203	0.506	0.885	5.6389e-14	0.1	HPS6	HPS6 Biogenesis Of Lysosomal Organelles Complex 2 Subunit 3	Protein Coding	Q86YV9	46	GC10P102065	7.68614	https://www.genecards.org/cgi-bin/carddisp.pl?gene=HPS6
	Colitis	C0009319	HIF1A	3091	Q16665	hypoxia inducible factor 1 subunit alpha	Transcription factor	1044	0.327	0.923	0.9777	0.1	FMNL2	Formin Like 2	Protein Coding	Q96PY5	45	GC02P152335	7.65442	https://www.genecards.org/cgi-bin/carddisp.pl?gene=FMNL2
	Colitis	C0009319	IL2	3558	P60568	interleukin 2		950	0.336	0.885	0.47968	0.1	NCF4	Neutrophil Cytosolic Factor 4	Protein Coding	Q15080	54	GC22P036860	7.65165	https://www.genecards.org/cgi-bin/carddisp.pl?gene=NCF4
	Colitis	C0009319	FASLG	356	P48023	Fas ligand	Signaling	398	0.43	0.885	0.18345	0.1	TCF4	Transcription Factor 4	Protein Coding	P15884	54	GC18M055222	7.64288	https://www.genecards.org/cgi-bin/carddisp.pl?gene=TCF4
	Colitis	C0009319	CIITA	4261	P33076	class II major histocompatibility complex transactivator		149	0.536	0.808	1.3618e-07	0.1	HPS5	HPS5 Biogenesis Of Lysosomal Organelles Complex 2 Subunit 2	Protein Coding	Q9UPZ3	48	GC11M018278	7.64138	https://www.genecards.org/cgi-bin/carddisp.pl?gene=HPS5
	Colitis	C0009319	MMP9	4318	P14780	matrix metallopeptidase 9	Enzyme	1337	0.305	0.923	1.8869e-17	0.1	S100A12	S100 Calcium Binding Protein A12	Protein Coding	P80511	44	GC01M153373	7.5559	https://www.genecards.org/cgi-bin/carddisp.pl?gene=S100A12
	Colitis	C0009319	MPZ	4359	P25189	myelin protein zero		249	0.503	0.846	0.27158	0.1	HSPA4	Heat Shock Protein Family A (Hsp70) Member 4	Protein Coding	P34932	49	GC05P133062	7.48999	https://www.genecards.org/cgi-bin/carddisp.pl?gene=HSPA4
	Colitis	C0009319	NCF4	4689	Q15080	neutrophil cytosolic factor 4		58	0.644	0.615	9.0248e-08	0.1	SMAD3	SMAD Family Member 3	Protein Coding	P84022	60	GC15P067063	7.47809	https://www.genecards.org/cgi-bin/carddisp.pl?gene=SMAD3
	Colitis	C0009319	NFE2L2	4780	Q16236	nuclear factor, erythroid 2 like 2	Enzyme	823	0.357	0.885	0.0035719	0.1	STXBP2	Syntaxin Binding Protein 2	Protein Coding	Q15833	52	GC19P008072	7.44606	https://www.genecards.org/cgi-bin/carddisp.pl?gene=STXBP2
	Colitis	C0009319	IL22	50616	Q9GZX6	interleukin 22		551	0.393	0.885	0.00018843	0.1	CP	Ceruloplasmin	Protein Coding	P00450	55	GC03M149162	7.40611	https://www.genecards.org/cgi-bin/carddisp.pl?gene=CP
	Colitis	C0009319	IL23A	51561	Q9NPF7	interleukin 23 subunit alpha	Signaling	427	0.415	0.846	0.35806	0.1	FAS	Fas Cell Surface Death Receptor	Protein Coding	P25445	57	GC10P098532	7.37407	https://www.genecards.org/cgi-bin/carddisp.pl?gene=FAS
	Colitis	C0009319	ABCB1	5243	P08183	ATP binding cassette subfamily B member 1	Transporter	933	0.344	0.885	1.2564e-05	0.1	CLDN2	Claudin 2	Protein Coding	P57739	48	GC0XP106900	7.33463	https://www.genecards.org/cgi-bin/carddisp.pl?gene=CLDN2
	Colitis	C0009319	PMP22	5376	Q01453	peripheral myelin protein 22	Cellular structure	341	0.471	0.885	0.90958	0.1	DTNBP1	Dystrobrevin Binding Protein 1	Protein Coding	Q96EV8	49	GC06M015553	7.26712	https://www.genecards.org/cgi-bin/carddisp.pl?gene=DTNBP1
	Colitis	C0009319	POLA1	5422	P09884	DNA polymerase alpha 1, catalytic subunit		68	0.653	0.731	1	0.1	CARD9	Caspase Recruitment Domain Family Member 9	Protein Coding	Q9H257	52	GC09M136364	7.20186	https://www.genecards.org/cgi-bin/carddisp.pl?gene=CARD9
	Colitis	C0009319	PPARG	5468	P37231	peroxisome proliferator activated receptor gamma	Nuclear receptor	877	0.358	0.885	0.029194	0.1	MIR31	MicroRNA 31	RNA Gene		22	GC09M021951	7.19524	https://www.genecards.org/cgi-bin/carddisp.pl?gene=MIR31
	Colitis	C0009319	PRKCD	5580	Q05655	protein kinase C delta	Kinase	287	0.48	0.846	0.99995	0.1	SLC22A4	Solute Carrier Family 22 Member 4	Protein Coding	Q9H015	52	GC05P132294	7.18873	https://www.genecards.org/cgi-bin/carddisp.pl?gene=SLC22A4
	Colitis	C0009319	RAG1	5896	P15918	recombination activating 1	Enzyme	209	0.509	0.769	2.7659e-05	0.1	LRBA	LPS Responsive Beige-Like Anchor Protein	Protein Coding	P50851	48	GC04M150264	7.16313	https://www.genecards.org/cgi-bin/carddisp.pl?gene=LRBA
	Colitis	C0009319	RAG2	5897	P55895	recombination activating 2		207	0.507	0.769	0.020287	0.1	WAS	WASP Actin Nucleation Promoting Factor	Protein Coding	P42768	54	GC0XP048676	7.15607	https://www.genecards.org/cgi-bin/carddisp.pl?gene=WAS
	Colitis	C0009319	RFX5	5993	P48382	regulatory factor X5	Enzyme	64	0.65	0.577	1.9605e-11	0.1	LINC02605	Long Intergenic Non-Protein Coding RNA 2605	RNA Gene		14	GC08P078838	7.11406	https://www.genecards.org/cgi-bin/carddisp.pl?gene=LINC02605
	Colitis	C0009319	RFXAP	5994	O00287	regulatory factor X associated protein		56	0.663	0.577	0.023275	0.1	MIR21	MicroRNA 21	RNA Gene		26	GC17P078777	7.11155	https://www.genecards.org/cgi-bin/carddisp.pl?gene=MIR21
	Colitis	C0009319	BACH2	60468	Q9BYV9	BTB domain and CNC homolog 2		130	0.539	0.731	0.99803	0.1	MUC12	Mucin 12, Cell Surface Associated	Protein Coding	Q9UKN1	40	GC07P100969	7.03836	https://www.genecards.org/cgi-bin/carddisp.pl?gene=MUC12
	Colitis	C0009319	SKIV2L	6499	Q15477	Ski2 like RNA helicase		96	0.615	0.654	1.2931e-22	0.1	NOD1	Nucleotide Binding Oligomerization Domain Containing 1	Protein Coding	Q9Y239	49	GC07M030424	6.98959	https://www.genecards.org/cgi-bin/carddisp.pl?gene=NOD1
	Colitis	C0009319	STAT3	6774	P40763	signal transducer and activator of transcription 3	Nucleic acid binding	1193	0.32	0.923	1	0.1	CARMIL2	Capping Protein Regulator And Myosin 1 Linker 2	Protein Coding	Q6F5E8	42	GC16P067644	6.96271	https://www.genecards.org/cgi-bin/carddisp.pl?gene=CARMIL2
	Colitis	C0009319	TLR2	7097	O60603	toll like receptor 2		749	0.361	0.923	1.0152e-06	0.1	UCN	Urocortin	Protein Coding	P55089	42	GC02M027308	6.94804	https://www.genecards.org/cgi-bin/carddisp.pl?gene=UCN
	Colitis	C0009319	ZAP70	7535	P43403	zeta chain of T cell receptor associated protein kinase 70	Kinase	212	0.497	0.769	0.87696	0.1	CD8A	CD8 Subunit Alpha	Protein Coding	P01732	54	GC02M086784	6.93645	https://www.genecards.org/cgi-bin/carddisp.pl?gene=CD8A
	Colitis	C0009319	CASP10	843	Q92851	caspase 10	Enzyme	166	0.528	0.692	4.6392e-12	0.1	IVNS1ABP	Influenza Virus NS1A Binding Protein	Protein Coding	Q9Y6Y0	49	GC01M185307	6.93248	https://www.genecards.org/cgi-bin/carddisp.pl?gene=IVNS1ABP
	Colitis	C0009319	RFXANK	8625	O14593	regulatory factor X associated ankyrin containing protein	Transcription factor	67	0.644	0.577	8.6716e-06	0.1	DUOX2	Dual Oxidase 2	Protein Coding	Q9NRD8	50	GC15M045092	6.90688	https://www.genecards.org/cgi-bin/carddisp.pl?gene=DUOX2
	Colitis	C0009319	IL33	90865	O95760	interleukin 33		487	0.409	0.885	8.2925e-10	0.1	LINC01672	Long Intergenic Non-Protein Coding RNA 1672	RNA Gene		14	GC01P007077	6.90248	https://www.genecards.org/cgi-bin/carddisp.pl?gene=LINC01672
	Colitis	C0009319	TTC37	9652	Q6PGP7	tetratricopeptide repeat domain 37		91	0.626	0.654	1.725e-29	0.1	PIK3CG	Phosphatidylinositol-4,5-Bisphosphate 3-Kinase Catalytic Subunit Gamma	Protein Coding	P48736	56	GC07P106865	6.85068	https://www.genecards.org/cgi-bin/carddisp.pl?gene=PIK3CG
	Colitis	C0009319	LRBA	987	P50851	LPS responsive beige-like anchor protein		71	0.608	0.692	7.1503e-12	0.1	POLA1	DNA Polymerase Alpha 1, Catalytic Subunit	Protein Coding	P09884	54	GC0XP024693	6.81876	https://www.genecards.org/cgi-bin/carddisp.pl?gene=POLA1
	Colitis	C0009319	CXCL8	3576	P10145	C-X-C motif chemokine ligand 8	Signaling	1254	0.31	0.962	0.00027377	0.09	HPS3	HPS3 Biogenesis Of Lysosomal Organelles Complex 2 Subunit 1	Protein Coding	Q969F9	46	GC03P149129	6.78195	https://www.genecards.org/cgi-bin/carddisp.pl?gene=HPS3
	Colitis	C0009319	SMAD7	4092	O15105	SMAD family member 7	Transcription factor	269	0.47	0.769	0.54854	0.09	DEFB4A	Defensin Beta 4A	Protein Coding	O15263	42	GC08P008249	6.71677	https://www.genecards.org/cgi-bin/carddisp.pl?gene=DEFB4A
	Colitis	C0009319	CARD9	64170	Q9H257	caspase recruitment domain family member 9		103	0.566	0.654	8.1491e-13	0.09	BLOC1S5	Biogenesis Of Lysosomal Organelles Complex 1 Subunit 5	Protein Coding	Q8TDH9	44	GC06M008014	6.67331	https://www.genecards.org/cgi-bin/carddisp.pl?gene=BLOC1S5
	Colitis	C0009319	VDR	7421	P11473	vitamin D receptor	Nuclear receptor	852	0.352	0.885	1.6787e-05	0.09	BLOC1S6	Biogenesis Of Lysosomal Organelles Complex 1 Subunit 6	Protein Coding	Q9UL45	46	GC15P053947	6.65765	https://www.genecards.org/cgi-bin/carddisp.pl?gene=BLOC1S6
	Colitis	C0009319	NR1I2	8856	O75469	nuclear receptor subfamily 1 group I member 2	Nuclear receptor	462	0.418	0.846	7.2668e-09	0.09	IL23A	Interleukin 23 Subunit Alpha	Protein Coding	Q9NPF7	45	GC12P058135	6.64971	https://www.genecards.org/cgi-bin/carddisp.pl?gene=IL23A
	Colitis	C0009319	IL9	3578	P15248	interleukin 9		291	0.461	0.846	8.1087e-07	0.08	CDH1	Cadherin 1	Protein Coding	P12830	56	GC16P068737	6.47733	https://www.genecards.org/cgi-bin/carddisp.pl?gene=CDH1
	Colitis	C0009319	P2RX7	5027	Q99572	purinergic receptor P2X 7	Ion channel	337	0.45	0.808	3.3344e-11	0.08	PTGS2	Prostaglandin-Endoperoxide Synthase 2	Protein Coding	P35354	56	GC01M186671	6.40815	https://www.genecards.org/cgi-bin/carddisp.pl?gene=PTGS2
	Colitis	C0009319	PIK3CD	5293	O00329	phosphatidylinositol-4,5-bisphosphate 3-kinase catalytic subunit delta	Kinase	1119	0.319	0.885	0.99999	0.08	TLR5	Toll Like Receptor 5	Protein Coding	O60602	53	GC01M223109	6.39136	https://www.genecards.org/cgi-bin/carddisp.pl?gene=TLR5
	Colitis	C0009319	TNFSF15	9966	O95150	TNF superfamily member 15	Signaling	143	0.531	0.692	0.0028159	0.08	NLRP3	NLR Family Pyrin Domain Containing 3	Protein Coding	Q96P20	55	GC01P247415	6.37189	https://www.genecards.org/cgi-bin/carddisp.pl?gene=NLRP3
	Colitis	C0009319	OCLN	100506658	Q16625	occludin		195	0.507	0.846	8.5583e-07	0.07	FASLG	Fas Ligand	Protein Coding	P48023	55	GC01P172659	6.3505	https://www.genecards.org/cgi-bin/carddisp.pl?gene=FASLG
	Colitis	C0009319	MTCO2P12	107075310		MT-CO2 pseudogene 12		703	0.368	0.962		0.07	MADCAM1	Mucosal Vascular Addressin Cell Adhesion Molecule 1	Protein Coding	Q13477	47	GC19P005539	6.32793	https://www.genecards.org/cgi-bin/carddisp.pl?gene=MADCAM1
	Colitis	C0009319	COL2A1	1280	P02458	collagen type II alpha 1 chain		496	0.444	0.846	1	0.07	ICOSLG	Inducible T Cell Costimulator Ligand	Protein Coding	O75144	48	GC21M044222	6.31486	https://www.genecards.org/cgi-bin/carddisp.pl?gene=ICOSLG
	Colitis	C0009319	CD274	29126	Q9NZQ7	CD274 molecule	Receptor	1011	0.324	0.923	0.01916	0.07	MIR126	MicroRNA 126	RNA Gene		25	GC09P136670	6.27661	https://www.genecards.org/cgi-bin/carddisp.pl?gene=MIR126
	Colitis	C0009319	HMGB1	3146	P09429	high mobility group box 1	Nucleic acid binding	724	0.368	0.923	0.82035	0.07	FERMT1	FERM Domain Containing Kindlin 1	Protein Coding	Q9BQL6	50	GC20M006074	6.21071	https://www.genecards.org/cgi-bin/carddisp.pl?gene=FERMT1
	Colitis	C0009319	ARSA	410	P15289	arylsulfatase A	Enzyme	376	0.448	0.923	1.0893e-11	0.07	BRAF	B-Raf Proto-Oncogene, Serine/Threonine Kinase	Protein Coding	P15056	61	GC07M140751	6.18478	https://www.genecards.org/cgi-bin/carddisp.pl?gene=BRAF
	Colitis	C0009319	COX2	4513	P00403	cytochrome c oxidase subunit II	Enzyme	875	0.352	0.962		0.07	NLRP6	NLR Family Pyrin Domain Containing 6	Protein Coding	P59044	45	GC11P000278	6.15795	https://www.genecards.org/cgi-bin/carddisp.pl?gene=NLRP6
	Colitis	C0009319	IL21	59067	Q9HBE4	interleukin 21		321	0.441	0.769	0.6254	0.07	POLD1	DNA Polymerase Delta 1, Catalytic Subunit	Protein Coding	P28340	53	GC19P083707	6.14333	https://www.genecards.org/cgi-bin/carddisp.pl?gene=POLD1
	Colitis	C0009319	STAT1	6772	P42224	signal transducer and activator of transcription 1	Nucleic acid binding	531	0.399	0.885	0.99999	0.07	CHGA	Chromogranin A	Protein Coding	P10645	50	GC14P092962	6.13418	https://www.genecards.org/cgi-bin/carddisp.pl?gene=CHGA
	Colitis	C0009319	CSF3	1440	P09919	colony stimulating factor 3		687	0.377	0.885	0.38046	0.06	MIF	Macrophage Migration Inhibitory Factor	Protein Coding	P14174	54	GC22P023894	6.10633	https://www.genecards.org/cgi-bin/carddisp.pl?gene=MIF
	Colitis	C0009319	IL37	27178	Q9NZH6	interleukin 37		280	0.459	0.846	0.00012343	0.06	CARD8	Caspase Recruitment Domain Family Member 8	Protein Coding	Q9Y2G2	46	GC19M079821	6.06246	https://www.genecards.org/cgi-bin/carddisp.pl?gene=CARD8
	Colitis	C0009319	IL10RA	3587	Q13651	interleukin 10 receptor subunit alpha	Receptor	90	0.579	0.692	0.017808	0.06	ATP12A	ATPase H+/K+ Transporting Non-Gastric Alpha2 Subunit	Protein Coding	P54707	48	GC13P024680	6.056	https://www.genecards.org/cgi-bin/carddisp.pl?gene=ATP12A
	Colitis	C0009319	IL18	3606	Q14116	interleukin 18		750	0.365	0.923	0.030717	0.06	ATP4A	ATPase H+/K+ Transporting Subunit Alpha	Protein Coding	P20648	48	GC19M080312	6.056	https://www.genecards.org/cgi-bin/carddisp.pl?gene=ATP4A
	Colitis	C0009319	MIR155	406947		microRNA 155		584	0.384	0.885		0.06	RNASE3	Ribonuclease A Family Member 3	Protein Coding	P12724	46	GC14P020891	6.05185	https://www.genecards.org/cgi-bin/carddisp.pl?gene=RNASE3
	Colitis	C0009319	MYD88	4615	Q99836	MYD88 innate immune signal transduction adaptor	Enzyme modulator	480	0.414	0.923	0.12443	0.06	CERNA3	Competing Endogenous LncRNA 3 For MiR-645	RNA Gene		14	GC08P056088	6.00565	https://www.genecards.org/cgi-bin/carddisp.pl?gene=CERNA3
	Colitis	C0009319	PDCD1	5133	Q15116	programmed cell death 1		497	0.402	0.846	0.41706	0.06	NFATC1	Nuclear Factor Of Activated T Cells 1	Protein Coding	O95644	54	GC18P079395	5.98424	https://www.genecards.org/cgi-bin/carddisp.pl?gene=NFATC1
	Colitis	C0009319	PIK3CG	5294	P48736	phosphatidylinositol-4,5-bisphosphate 3-kinase catalytic subunit gamma	Kinase	1101	0.32	0.885	1.4076e-06	0.06	PIK3CA	Phosphatidylinositol-4,5-Bisphosphate 3-Kinase Catalytic Subunit Alpha	Protein Coding	P42336	59	GC03P179148	5.95169	https://www.genecards.org/cgi-bin/carddisp.pl?gene=PIK3CA
	Colitis	C0009319	MAPK1	5594	P28482	mitogen-activated protein kinase 1	Kinase	1059	0.33	0.923	0.99698	0.06	PSTPIP1	Proline-Serine-Threonine Phosphatase Interacting Protein 1	Protein Coding	O43586	50	GC15P076993	5.9481	https://www.genecards.org/cgi-bin/carddisp.pl?gene=PSTPIP1
	Colitis	C0009319	PTPN11	5781	Q06124	protein tyrosine phosphatase non-receptor type 11		702	0.385	0.923	0.99998	0.06	CARD11	Caspase Recruitment Domain Family Member 11	Protein Coding	Q9BXL7	54	GC07M002906	5.94271	https://www.genecards.org/cgi-bin/carddisp.pl?gene=CARD11
	Colitis	C0009319	SLC15A1	6564	P46059	solute carrier family 15 member 1	Transporter	31	0.7	0.615	4.9948e-13	0.06	TNFAIP3	TNF Alpha Induced Protein 3	Protein Coding	P21580	54	GC06P137866	5.91398	https://www.genecards.org/cgi-bin/carddisp.pl?gene=TNFAIP3
	Colitis	C0009319	STAT6	6778	P42226	signal transducer and activator of transcription 6	Nucleic acid binding	281	0.475	0.808	0.98849	0.06	TYK2	Tyrosine Kinase 2	Protein Coding	P29597	60	GC19M010350	5.90934	https://www.genecards.org/cgi-bin/carddisp.pl?gene=TYK2
	Colitis	C0009319	TP53	7157	P04637	tumor protein p53	Transcription factor	2494	0.236	0.962	0.53235	0.06	CLDN18	Claudin 18	Protein Coding	P56856	50	GC03P137998	5.90929	https://www.genecards.org/cgi-bin/carddisp.pl?gene=CLDN18
	Colitis	C0009319	VEGFA	7422	P15692	vascular endothelial growth factor A	Signaling	1899	0.266	0.923	2.4085e-05	0.06	SEMA4D	Semaphorin 4D	Protein Coding	Q92854	54	GC09M089360	5.85709	https://www.genecards.org/cgi-bin/carddisp.pl?gene=SEMA4D
	Colitis	C0009319	IL23R	149233	Q5VWK5	interleukin 23 receptor	Signaling	306	0.466	0.769	0.00055961	0.05	RTEL1	Regulator Of Telomere Elongation Helicase 1	Protein Coding	Q9NZ71	48	GC20P063833	5.8425	https://www.genecards.org/cgi-bin/carddisp.pl?gene=RTEL1
	Colitis	C0009319	ACE	1636	P12821	angiotensin I converting enzyme	Enzyme	1082	0.328	0.923	1.0344e-37	0.05	BLOC1S5-TXNDC5	BLOC1S5-TXNDC5 Readthrough (NMD Candidate)	RNA Gene		22	GC06M007890	5.84231	https://www.genecards.org/cgi-bin/carddisp.pl?gene=BLOC1S5-TXNDC5
	Colitis	C0009319	EGFR	1956	P00533	epidermal growth factor receptor	Kinase	1394	0.295	0.885	0.36837	0.05	EEF1E1-BLOC1S5	EEF1E1-BLOC1S5 Readthrough (NMD Candidate)	RNA Gene		18	GC06M008019	5.84231	https://www.genecards.org/cgi-bin/carddisp.pl?gene=EEF1E1-BLOC1S5
	Colitis	C0009319	PTPN22	26191	Q9Y2R2	protein tyrosine phosphatase non-receptor type 22		400	0.438	0.846	3.4921e-21	0.05	PLCG2	Phospholipase C Gamma 2	Protein Coding	P16885	58	GC16P081773	5.83862	https://www.genecards.org/cgi-bin/carddisp.pl?gene=PLCG2
	Colitis	C0009319	GH1	2688	P01241	growth hormone 1	Signaling	686	0.373	0.923	0.030057	0.05	NCF1	Neutrophil Cytosolic Factor 1	Protein Coding	P14598	53	GC07P079604	5.83752	https://www.genecards.org/cgi-bin/carddisp.pl?gene=NCF1
	Colitis	C0009319	GPX2	2877	P18283	glutathione peroxidase 2	Enzyme	60	0.619	0.5	0.00014995	0.05	PYY	Peptide YY	Protein Coding	P10082	48	GC17M043952	5.81704	https://www.genecards.org/cgi-bin/carddisp.pl?gene=PYY
	Colitis	C0009319	HLA-DRB1	3123	P01911	major histocompatibility complex, class II, DR beta 1	Immune response	1018	0.333	0.923	0.0010997	0.05	CCL2	C-C Motif Chemokine Ligand 2	Protein Coding	P13500	55	GC17P034255	5.77158	https://www.genecards.org/cgi-bin/carddisp.pl?gene=CCL2
	Colitis	C0009319	IL2RA	3559	P01589	interleukin 2 receptor subunit alpha	Receptor	540	0.389	0.885	0.054709	0.05	STAT1	Signal Transducer And Activator Of Transcription 1	Protein Coding	P42224	60	GC02M190908	5.77074	https://www.genecards.org/cgi-bin/carddisp.pl?gene=STAT1
	Colitis	C0009319	ISG20	3669	Q96AZ6	interferon stimulated exonuclease gene 20		414	0.414	0.846	0.002899	0.05	IL7R	Interleukin 7 Receptor	Protein Coding	P16871	53	GC05P035852	5.76699	https://www.genecards.org/cgi-bin/carddisp.pl?gene=IL7R
	Colitis	C0009319	LCN2	3934	P80188	lipocalin 2	Enzyme	497	0.405	0.885	1.1404e-09	0.05	CD14	CD14 Molecule	Protein Coding	P08571	53	GC05M140631	5.76389	https://www.genecards.org/cgi-bin/carddisp.pl?gene=CD14
	Colitis	C0009319	MIR21	406991		microRNA 21		726	0.363	0.846		0.05	FNDC4	Fibronectin Type III Domain Containing 4	Protein Coding	Q9H6D8	42	GC02M027491	5.73088	https://www.genecards.org/cgi-bin/carddisp.pl?gene=FNDC4
	Colitis	C0009319	MIR31	407035		microRNA 31		235	0.471	0.769		0.05	ELANE	Elastase, Neutrophil Expressed	Protein Coding	P08246	58	GC19P005575	5.71881	https://www.genecards.org/cgi-bin/carddisp.pl?gene=ELANE
	Colitis	C0009319	PIK3CA	5290	P42336	phosphatidylinositol-4,5-bisphosphate 3-kinase catalytic subunit alpha	Kinase	1511	0.292	0.923	1	0.05	PTPN22	Protein Tyrosine Phosphatase Non-Receptor Type 22	Protein Coding	Q9Y2R2	53	GC01M113813	5.69754	https://www.genecards.org/cgi-bin/carddisp.pl?gene=PTPN22
	Colitis	C0009319	PIK3CB	5291	P42338	phosphatidylinositol-4,5-bisphosphate 3-kinase catalytic subunit beta	Kinase	1083	0.322	0.885	0.99964	0.05	TFF3	Trefoil Factor 3	Protein Coding	Q07654	47	GC21M042311	5.69685	https://www.genecards.org/cgi-bin/carddisp.pl?gene=TFF3
	Colitis	C0009319	ATG16L1	55054	Q676U5	autophagy related 16 like 1		120	0.543	0.769	0.96452	0.05	APC	APC Regulator Of WNT Signaling Pathway	Protein Coding	P25054	56	GC05P112707	5.67771	https://www.genecards.org/cgi-bin/carddisp.pl?gene=APC
	Colitis	C0009319	REN	5972	P00797	renin	Enzyme	721	0.37	0.923	2.4297e-07	0.05	ICAM1	Intercellular Adhesion Molecule 1	Protein Coding	P05362	57	GC19P011104	5.64369	https://www.genecards.org/cgi-bin/carddisp.pl?gene=ICAM1
	Colitis	C0009319	SDC1	6382	P18827	syndecan 1	Extracellular structure	323	0.445	0.769	0.0084118	0.05	MAP3K7	Mitogen-Activated Protein Kinase Kinase Kinase 7	Protein Coding	O43318	58	GC06M090513	5.61346	https://www.genecards.org/cgi-bin/carddisp.pl?gene=MAP3K7
	Colitis	C0009319	GORASP1	64689	Q9BQQ3	golgi reassembly stacking protein 1		369	0.428	0.846	0.019543	0.05	SH2D1A	SH2 Domain Containing 1A	Protein Coding	O60880	53	GC0XP124227	5.55818	https://www.genecards.org/cgi-bin/carddisp.pl?gene=SH2D1A
	Colitis	C0009319	WNK1	65125	Q9H4A3	WNK lysine deficient protein kinase 1	Kinase	460	0.416	0.846	1	0.05	DEFA5	Defensin Alpha 5	Protein Coding	Q01523	44	GC08M007057	5.54915	https://www.genecards.org/cgi-bin/carddisp.pl?gene=DEFA5
	Colitis	C0009319	SYT1	6857	P21579	synaptotagmin 1	Transporter	460	0.412	0.846	0.60038	0.05	CCL20	C-C Motif Chemokine Ligand 20	Protein Coding	P78556	49	GC02P227846	5.48141	https://www.genecards.org/cgi-bin/carddisp.pl?gene=CCL20
	Colitis	C0009319	TRBV20OR9-2	6962		T cell receptor beta variable 20/OR9-2 (non-functional)		456	0.403	0.923		0.05	IL11	Interleukin 11	Protein Coding	P20809	47	GC19M055364	5.46647	https://www.genecards.org/cgi-bin/carddisp.pl?gene=IL11
	Colitis	C0009319	TFF3	7033	Q07654	trefoil factor 3	Signaling	163	0.518	0.885	0.01591	0.05	GPIHBP1	Glycosylphosphatidylinositol Anchored High Density Lipoprotein Binding Protein 1	Protein Coding	Q8IV16	44	GC08P143213	5.45587	https://www.genecards.org/cgi-bin/carddisp.pl?gene=GPIHBP1
	Colitis	C0009319	TRPV1	7442	Q8NER1	transient receptor potential cation channel subfamily V member 1	Ion channel	404	0.446	0.885	1.0103e-16	0.05	BCL10	BCL10 Immune Signaling Adaptor	Protein Coding	O95999	51	GC01M085265	5.45407	https://www.genecards.org/cgi-bin/carddisp.pl?gene=BCL10
	Colitis	C0009319	CLDN2	9075	P57739	claudin 2	Cell-cell junction	97	0.575	0.692	0.70328	0.05	TNFRSF1B	TNF Receptor Superfamily Member 1B	Protein Coding	P20333	56	GC01P012401	5.43956	https://www.genecards.org/cgi-bin/carddisp.pl?gene=TNFRSF1B
	Colitis	C0009319	CCR9	10803	P51686	C-C motif chemokine receptor 9	G-protein coupled receptor	90	0.573	0.692	0.0041986	0.04	CXCL10	C-X-C Motif Chemokine Ligand 10	Protein Coding	P02778	51	GC04M076021	5.4284	https://www.genecards.org/cgi-bin/carddisp.pl?gene=CXCL10
	Colitis	C0009319	FGL2	10875	Q14314	fibrinogen like 2	Signaling	63	0.621	0.615	6.1472e-05	0.04	TMX2-CTNND1	TMX2-CTNND1 Readthrough (NMD Candidate)	RNA Gene		18	GC11P057712	5.37662	https://www.genecards.org/cgi-bin/carddisp.pl?gene=TMX2-CTNND1
	Colitis	C0009319	RIPK3	11035	Q9Y572	receptor interacting serine/threonine kinase 3	Kinase	196	0.497	0.885	1.1874e-14	0.04	IL12B	Interleukin 12B	Protein Coding	P29460	52	GC05M159314	5.36532	https://www.genecards.org/cgi-bin/carddisp.pl?gene=IL12B
	Colitis	C0009319	MAPK14	1432	Q16539	mitogen-activated protein kinase 14	Kinase	626	0.379	0.923	0.37466	0.04	TNFRSF25	TNF Receptor Superfamily Member 25	Protein Coding	Q93038	49	GC01M006460	5.35647	https://www.genecards.org/cgi-bin/carddisp.pl?gene=TNFRSF25
	Colitis	C0009319	NLRP6	171389	P59044	NLR family pyrin domain containing 6		58	0.628	0.769	0.00027432	0.04	DOCK2	Dedicator Of Cytokinesis 2	Protein Coding	Q92608	51	GC05P169637	5.35444	https://www.genecards.org/cgi-bin/carddisp.pl?gene=DOCK2
	Colitis	C0009319	AKT1	207	P31749	AKT serine/threonine kinase 1	Kinase	1250	0.311	0.962	0.9759	0.04	IL2RA	Interleukin 2 Receptor Subunit Alpha	Protein Coding	P01589	57	GC10M006010	5.3539	https://www.genecards.org/cgi-bin/carddisp.pl?gene=IL2RA
	Colitis	C0009319	TBC1D9	23158	Q6ZT07	TBC1 domain family member 9	Enzyme	491	0.399	0.846	2.8039e-05	0.04	LINC-ROR	Long Intergenic Non-Protein Coding RNA, Regulator Of Reprogramming	RNA Gene		19	GC18M057054	5.32094	https://www.genecards.org/cgi-bin/carddisp.pl?gene=LINC-ROR
	Colitis	C0009319	MTOR	2475	P42345	mechanistic target of rapamycin kinase	Kinase	960	0.343	0.885	1	0.04	LOC106029312	Williams-Beuren Syndrome Medial Block B Recombination Region	Functional Element		4	GC07P074733	5.31492	https://www.genecards.org/cgi-bin/carddisp.pl?gene=LOC106029312
	Colitis	C0009319	NOX1	27035	Q9Y5S8	NADPH oxidase 1		142	0.536	0.808	8.6564e-08	0.04	PDCD1	Programmed Cell Death 1	Protein Coding	Q15116	54	GC02M241849	5.30919	https://www.genecards.org/cgi-bin/carddisp.pl?gene=PDCD1
	Colitis	C0009319	GPT	2875	P24298	glutamic--pyruvic transaminase	Enzyme	511	0.403	0.923	3.5945e-19	0.04	NCF4-AS1	NCF4 Antisense RNA 1	RNA Gene		17	GC22M068167	5.30864	https://www.genecards.org/cgi-bin/carddisp.pl?gene=NCF4-AS1
	Colitis	C0009319	IL19	29949	Q9UHD0	interleukin 19		103	0.558	0.769	4.325e-05	0.04	TOR1A	Torsin Family 1 Member A	Protein Coding	O14656	53	GC09M129812	5.30701	https://www.genecards.org/cgi-bin/carddisp.pl?gene=TOR1A
	Colitis	C0009319	IFNA1	3439	P01562	interferon alpha 1		662	0.371	0.923		0.04	MEFV	MEFV Innate Immunity Regulator, Pyrin	Protein Coding	O15553	50	GC16M010625	5.30655	https://www.genecards.org/cgi-bin/carddisp.pl?gene=MEFV
	Colitis	C0009319	IFNA13	3447	P01562	interferon alpha 13		646	0.374	0.923		0.04	TNFRSF1A	TNF Receptor Superfamily Member 1A	Protein Coding	P19438	57	GC12M006328	5.30294	https://www.genecards.org/cgi-bin/carddisp.pl?gene=TNFRSF1A
	Colitis	C0009319	IL1A	3552	P01583	interleukin 1 alpha		1002	0.333	0.962	0.0001602	0.04	PTGS1	Prostaglandin-Endoperoxide Synthase 1	Protein Coding	P23219	53	GC09P122370	5.29639	https://www.genecards.org/cgi-bin/carddisp.pl?gene=PTGS1
	Colitis	C0009319	IL13	3596	P35225	interleukin 13		587	0.386	0.846	0.014426	0.04	CXCL2	C-X-C Motif Chemokine Ligand 2	Protein Coding	P19875	46	GC04M074097	5.29533	https://www.genecards.org/cgi-bin/carddisp.pl?gene=CXCL2
	Colitis	C0009319	TREM1	54210	Q9NP99	triggering receptor expressed on myeloid cells 1		172	0.515	0.808	0.0062776	0.04	OCLN	Occludin	Protein Coding	Q16625	51	GC05P069492	5.22798	https://www.genecards.org/cgi-bin/carddisp.pl?gene=OCLN
	Colitis	C0009319	MYDGF	56005	Q969H8	myeloid derived growth factor		295	0.451	0.846	3.4923e-06	0.04	SERPINC1	Serpin Family C Member 1	Protein Coding	P01008	57	GC01M174774	5.22718	https://www.genecards.org/cgi-bin/carddisp.pl?gene=SERPINC1
	Colitis	C0009319	PTEN	5728	P60484	phosphatase and tensin homolog	Enzyme	1349	0.305	0.923	0.25651	0.04	F2	Coagulation Factor II, Thrombin	Protein Coding	P00734	57	GC11P046851	5.2258	https://www.genecards.org/cgi-bin/carddisp.pl?gene=F2
	Colitis	C0009319	PTPN2	5771	P17706	protein tyrosine phosphatase non-receptor type 2		134	0.538	0.692	0.99953	0.04	CD80	CD80 Molecule	Protein Coding	P33681	50	GC03M119524	5.1742	https://www.genecards.org/cgi-bin/carddisp.pl?gene=CD80
	Colitis	C0009319	NCF1	653361	P14598	neutrophil cytosolic factor 1		170	0.521	0.808	2.8311e-05	0.04	CLDN4	Claudin 4	Protein Coding	O14493	47	GC07P073799	5.15442	https://www.genecards.org/cgi-bin/carddisp.pl?gene=CLDN4
	Colitis	C0009319	TNFRSF1B	7133	P20333	TNF receptor superfamily member 1B		417	0.425	0.885	0.50201	0.04	MASP2	MBL Associated Serine Protease 2	Protein Coding	O00187	53	GC01M011026	5.14337	https://www.genecards.org/cgi-bin/carddisp.pl?gene=MASP2
	Colitis	C0009319	VIP	7432	P01282	vasoactive intestinal peptide	Signaling	376	0.437	0.846	0.00041995	0.04	TGM2	Transglutaminase 2	Protein Coding	P21980	54	GC20M038127	5.04293	https://www.genecards.org/cgi-bin/carddisp.pl?gene=TGM2
	Colitis	C0009319	CXCR4	7852	P61073	C-X-C motif chemokine receptor 4	G-protein coupled receptor	739	0.362	0.923	0.017804	0.04	IL1RAPL2	Interleukin 1 Receptor Accessory Protein Like 2	Protein Coding	Q9NP60	46	GC0XP104566	5.02415	https://www.genecards.org/cgi-bin/carddisp.pl?gene=IL1RAPL2
	Colitis	C0009319	NLRX1	79671	Q86UT6	NLR family member X1	Enzyme	51	0.641	0.654	7.7345e-31	0.04	LCN2	Lipocalin 2	Protein Coding	P80188	52	GC09P128149	5.01049	https://www.genecards.org/cgi-bin/carddisp.pl?gene=LCN2
	Colitis	C0009319	ZBP1	81030	Q9H171	Z-DNA binding protein 1		43	0.666	0.654	1.8259e-14	0.04	JAK2	Janus Kinase 2	Protein Coding	O60674	60	GC09P004985	4.96273	https://www.genecards.org/cgi-bin/carddisp.pl?gene=JAK2
	Colitis	C0009319	CASP3	836	P42574	caspase 3	Enzyme	819	0.351	0.923	0.10017	0.04	VDR	Vitamin D Receptor	Protein Coding	P11473	57	GC12M047841	4.94639	https://www.genecards.org/cgi-bin/carddisp.pl?gene=VDR
	Colitis	C0009319	RIPK1	8737	Q13546	receptor interacting serine/threonine kinase 1	Kinase	250	0.479	0.769	0.0079441	0.04	JAK1	Janus Kinase 1	Protein Coding	P23458	61	GC01M064833	4.91616	https://www.genecards.org/cgi-bin/carddisp.pl?gene=JAK1
	Colitis	C0009319	CLDN1	9076	O95832	claudin 1	Cell-cell junction	234	0.481	0.808	0.0010103	0.04	BRINP3	BMP/Retinoic Acid Inducible Neural Specific 3	Protein Coding	Q76B58	37	GC01M190067	4.90829	https://www.genecards.org/cgi-bin/carddisp.pl?gene=BRINP3
	Colitis	C0009319	NLRP12	91662	P59046	NLR family pyrin domain containing 12		95	0.569	0.846	3.6493e-28	0.04	VEGFA	Vascular Endothelial Growth Factor A	Protein Coding	P15692	56	GC06P043770	4.8998	https://www.genecards.org/cgi-bin/carddisp.pl?gene=VEGFA
	Colitis	C0009319	ENTPD1	953	P49961	ectonucleoside triphosphate diphosphohydrolase 1	Enzyme	206	0.499	0.769	0.0080716	0.04	MIR155	MicroRNA 155	RNA Gene		24	GC21P025573	4.88891	https://www.genecards.org/cgi-bin/carddisp.pl?gene=MIR155
	Colitis	C0009319	AHSA1	10598	O95433	activator of HSP90 ATPase activity 1		526	0.396	0.923	0.99896	0.03	TLR9	Toll Like Receptor 9	Protein Coding	Q9NR96	52	GC03M052595	4.87212	https://www.genecards.org/cgi-bin/carddisp.pl?gene=TLR9
	Colitis	C0009319	MALT1	10892	Q9UDY8	MALT1 paracaspase	Enzyme	148	0.532	0.769	0.98651	0.03	UNC13D	Unc-13 Homolog D	Protein Coding	Q70J99	51	GC17M075827	4.86718	https://www.genecards.org/cgi-bin/carddisp.pl?gene=UNC13D
	Colitis	C0009319	CHGA	1113	P10645	chromogranin A		218	0.49	0.808	0.030369	0.03	SLC37A4	Solute Carrier Family 37 Member 4	Protein Coding	O43826	49	GC11M119394	4.8578	https://www.genecards.org/cgi-bin/carddisp.pl?gene=SLC37A4
	Colitis	C0009319	BVES	11149	Q8NE79	blood vessel epicardial substance		43	0.722	0.308	9.343e-06	0.03	MMP9	Matrix Metallopeptidase 9	Protein Coding	P14780	60	GC20P046008	4.8454	https://www.genecards.org/cgi-bin/carddisp.pl?gene=MMP9
	Colitis	C0009319	IL17F	112744	Q96PD4	interleukin 17F		236	0.48	0.808	0.039165	0.03	MIR142	MicroRNA 142	RNA Gene		24	GC17M058331	4.83238	https://www.genecards.org/cgi-bin/carddisp.pl?gene=MIR142
	Colitis	C0009319	BATF2	116071	Q8N1L9	basic leucine zipper ATF-like transcription factor 2	Transcription factor	62	0.638	0.385	0.58536	0.03	CHI3L1	Chitinase 3 Like 1	Protein Coding	P36222	51	GC01M203148	4.82385	https://www.genecards.org/cgi-bin/carddisp.pl?gene=CHI3L1
	Colitis	C0009319	RBM45	129831	Q8IUH3	RNA binding motif protein 45		557	0.383	0.846	2.1132e-10	0.03	S100A9	S100 Calcium Binding Protein A9	Protein Coding	P06702	50	GC01P153357	4.81781	https://www.genecards.org/cgi-bin/carddisp.pl?gene=S100A9
	Colitis	C0009319	CLDN7	1366	O95471	claudin 7	Cell-cell junction	192	0.494	0.808	0.0028828	0.03	STX11	Syntaxin 11	Protein Coding	O75558	48	GC06P144215	4.75145	https://www.genecards.org/cgi-bin/carddisp.pl?gene=STX11
	Colitis	C0009319	CRK	1398	P46108	CRK proto-oncogene, adaptor protein		544	0.394	0.923	0.95936	0.03	TJP1	Tight Junction Protein 1	Protein Coding	Q07157	51	GC15M029699	4.74247	https://www.genecards.org/cgi-bin/carddisp.pl?gene=TJP1
	Colitis	C0009319	CTF1	1489	Q16619	cardiotrophin 1		60	0.636	0.423	0.041899	0.03	MIR125A	MicroRNA 125a	RNA Gene		24	GC19P083773	4.73225	https://www.genecards.org/cgi-bin/carddisp.pl?gene=MIR125A
	Colitis	C0009319	CUX1	1523	P39880;Q13948	cut like homeobox 1	Transcription factor	283	0.465	0.846	1	0.03	ACSM3	Acyl-CoA Synthetase Medium Chain Family Member 3	Protein Coding	Q53FZ2	45	GC16P020610	4.7321	https://www.genecards.org/cgi-bin/carddisp.pl?gene=ACSM3
	Colitis	C0009319	CX3CR1	1524	P49238	C-X3-C motif chemokine receptor 1	G-protein coupled receptor	310	0.457	0.885	0.061371	0.03	TPH1	Tryptophan Hydroxylase 1	Protein Coding	P17752	52	GC11M018040	4.6802	https://www.genecards.org/cgi-bin/carddisp.pl?gene=TPH1
	Colitis	C0009319	DECR1	1666	Q16698	2,4-dienoyl-CoA reductase 1	Enzyme	399	0.426	0.885	4.4689e-14	0.03	DEFB103B	Defensin Beta 103B	Protein Coding	P81534	33	GC08M007430	4.67572	https://www.genecards.org/cgi-bin/carddisp.pl?gene=DEFB103B
	Colitis	C0009319	EGF	1950	P01133	epidermal growth factor		774	0.357	0.923	8.5294e-17	0.03	PTPN2	Protein Tyrosine Phosphatase Non-Receptor Type 2	Protein Coding	P17706	53	GC18M030182	4.66558	https://www.genecards.org/cgi-bin/carddisp.pl?gene=PTPN2
	Colitis	C0009319	ELANE	1991	P08246	elastase, neutrophil expressed	Enzyme	346	0.447	0.846	0.0012274	0.03	MICA	MHC Class I Polypeptide-Related Sequence A	Protein Coding	Q29983	45	GC06P031399	4.65115	https://www.genecards.org/cgi-bin/carddisp.pl?gene=MICA
	Colitis	C0009319	EPO	2056	P01588	erythropoietin		646	0.381	0.885	0.01125	0.03	PRF1	Perforin 1	Protein Coding	P14222	53	GC10M070597	4.65046	https://www.genecards.org/cgi-bin/carddisp.pl?gene=PRF1
	Colitis	C0009319	ERBB4	2066	Q15303	erb-b2 receptor tyrosine kinase 4	Kinase	317	0.455	0.846	0.99912	0.03	SKIC2	SKI2 Subunit Of Superkiller Complex	Protein Coding	Q15477	49	GC06P111654	4.62325	https://www.genecards.org/cgi-bin/carddisp.pl?gene=SKIC2
	Colitis	C0009319	F2RL1	2150	P55085	F2R like trypsin receptor 1	G-protein coupled receptor	256	0.48	0.769	0.00014843	0.03	IL17F	Interleukin 17F	Protein Coding	Q96PD4	49	GC06M081266	4.5976	https://www.genecards.org/cgi-bin/carddisp.pl?gene=IL17F
	Colitis	C0009319	FAAH	2166	O00519	fatty acid amide hydrolase		177	0.545	0.692	4.4449e-11	0.03	IL21	Interleukin 21	Protein Coding	Q9HBE4	51	GC04M122612	4.59473	https://www.genecards.org/cgi-bin/carddisp.pl?gene=IL21
	Colitis	C0009319	PANX1	24145	Q96RD7	pannexin 1	Ion channel	107	0.575	0.846	2.4684e-06	0.03	F3	Coagulation Factor III, Tissue Factor	Protein Coding	P13726	52	GC01M094703	4.58513	https://www.genecards.org/cgi-bin/carddisp.pl?gene=F3
	Colitis	C0009319	IL27	246778	Q8NEV9	interleukin 27		286	0.457	0.808	0.78232	0.03	RIPK2	Receptor Interacting Serine/Threonine Kinase 2	Protein Coding	O43353	53	GC08P089852	4.58147	https://www.genecards.org/cgi-bin/carddisp.pl?gene=RIPK2
	Colitis	C0009319	RNF19A	25897	Q9NV58	ring finger protein 19A, RBR E3 ubiquitin protein ligase	Enzyme	523	0.397	0.923	0.025305	0.03	CD40LG	CD40 Ligand	Protein Coding	P29965	57	GC0XP136649	4.54286	https://www.genecards.org/cgi-bin/carddisp.pl?gene=CD40LG
	Colitis	C0009319	POLDIP2	26073	Q9Y2S7	DNA polymerase delta interacting protein 2		530	0.396	0.923	0.41407	0.03	AQP8	Aquaporin 8	Protein Coding	O94778	44	GC16P046778	4.53873	https://www.genecards.org/cgi-bin/carddisp.pl?gene=AQP8
	Colitis	C0009319	GPR4	2828	P46093	G protein-coupled receptor 4	G-protein coupled receptor	34	0.674	0.462	0.10018	0.03	IL1A	Interleukin 1 Alpha	Protein Coding	P01583	52	GC02M112773	4.53548	https://www.genecards.org/cgi-bin/carddisp.pl?gene=IL1A
	Colitis	C0009319	GPR35	2859	Q9HC97	G protein-coupled receptor 35	G-protein coupled receptor	102	0.587	0.654	0.0049273	0.03	CASP1	Caspase 1	Protein Coding	P29466	56	GC11M105025	4.53365	https://www.genecards.org/cgi-bin/carddisp.pl?gene=CASP1
	Colitis	C0009319	PYCARD	29108	Q9ULZ3	PYD and CARD domain containing	Enzyme	294	0.457	0.808	0.00019768	0.03	RFX5	Regulatory Factor X5	Protein Coding	P48382	50	GC01M151340	4.51255	https://www.genecards.org/cgi-bin/carddisp.pl?gene=RFX5
	Colitis	C0009319	CXCL1	2919	P09341	C-X-C motif chemokine ligand 1	Signaling	315	0.449	0.923	0.11845	0.03	ACADS	Acyl-CoA Dehydrogenase Short Chain	Protein Coding	P16219	52	GC12P128210	4.48329	https://www.genecards.org/cgi-bin/carddisp.pl?gene=ACADS
	Colitis	C0009319	IL1RN	3557	P18510	interleukin 1 receptor antagonist		701	0.373	0.923	0.030914	0.03	CTSG	Cathepsin G	Protein Coding	P08311	52	GC14M024573	4.46164	https://www.genecards.org/cgi-bin/carddisp.pl?gene=CTSG
	Colitis	C0009319	IL7	3574	P13232	interleukin 7		275	0.464	0.808	0.92574	0.03	PTPRC	Protein Tyrosine Phosphatase Receptor Type C	Protein Coding	P08575	59	GC01P198607	4.43395	https://www.genecards.org/cgi-bin/carddisp.pl?gene=PTPRC
	Colitis	C0009319	IL15	3600	P40933	interleukin 15		426	0.422	0.846	0.70859	0.03	FABP2	Fatty Acid Binding Protein 2	Protein Coding	P12104	48	GC04M119317	4.4227	https://www.genecards.org/cgi-bin/carddisp.pl?gene=FABP2
	Colitis	C0009319	ILK	3611	Q13418	integrin linked kinase	Kinase	192	0.503	0.769	3.7887e-05	0.03	BDNF-AS	BDNF Antisense RNA	RNA Gene		24	GC11P027619	4.41921	https://www.genecards.org/cgi-bin/carddisp.pl?gene=BDNF-AS
	Colitis	C0009319	ITGAX	3687	P20702	integrin subunit alpha X		170	0.504	0.769	1.3665e-15	0.03	DLG5	Discs Large MAGUK Scaffold Protein 5	Protein Coding	Q8TDM6	46	GC10M077790	4.40378	https://www.genecards.org/cgi-bin/carddisp.pl?gene=DLG5
	Colitis	C0009319	KRT8	3856	P05787	keratin 8		166	0.517	0.654	2.36e-08	0.03	RTEL1-TNFRSF6B	RTEL1-TNFRSF6B Readthrough (NMD Candidate)	RNA Gene		21	GC20P063657	4.40254	https://www.genecards.org/cgi-bin/carddisp.pl?gene=RTEL1-TNFRSF6B
	Colitis	C0009319	MIR146A	406938		microRNA 146a		505	0.398	0.885		0.03	MMP1	Matrix Metallopeptidase 1	Protein Coding	P03956	57	GC11M109978	4.38728	https://www.genecards.org/cgi-bin/carddisp.pl?gene=MMP1
	Colitis	C0009319	SMAD4	4089	Q13485	SMAD family member 4	Transcription factor	575	0.401	0.808	0.99881	0.03	PRKCD	Protein Kinase C Delta	Protein Coding	Q05655	58	GC03P053156	4.37809	https://www.genecards.org/cgi-bin/carddisp.pl?gene=PRKCD
	Colitis	C0009319	STS	412	P08842	steroid sulfatase	Enzyme	382	0.431	0.846	0.80886	0.03	SMAD5-AS1	SMAD5 Antisense RNA 1	RNA Gene	Q9Y6J3	25	GC05M136129	4.3635	https://www.genecards.org/cgi-bin/carddisp.pl?gene=SMAD5-AS1
	Colitis	C0009319	MEFV	4210	O15553	MEFV innate immuity regulator, pyrin		410	0.44	0.885	1.0177e-14	0.03	CRHR2	Corticotropin Releasing Hormone Receptor 2	Protein Coding	Q13324	50	GC07M030651	4.35354	https://www.genecards.org/cgi-bin/carddisp.pl?gene=CRHR2
	Colitis	C0009319	NFATC2	4773	Q13469	nuclear factor of activated T cells 2	Transcription factor	154	0.525	0.731	0.99995	0.03	IDO1	Indoleamine 2,3-Dioxygenase 1	Protein Coding	P14902	53	GC08P039891	4.34497	https://www.genecards.org/cgi-bin/carddisp.pl?gene=IDO1
	Colitis	C0009319	NTS	4922	P30990	neurotensin		184	0.517	0.769	3.8527e-05	0.03	CCL11	C-C Motif Chemokine Ligand 11	Protein Coding	P51671	52	GC17P034285	4.34487	https://www.genecards.org/cgi-bin/carddisp.pl?gene=CCL11
	Colitis	C0009319	REG3A	5068	Q06141	regenerating family member 3 alpha		148	0.522	0.769	0.00062895	0.03	MTHFR	Methylenetetrahydrofolate Reductase	Protein Coding	P42898	54	GC01M011785	4.28069	https://www.genecards.org/cgi-bin/carddisp.pl?gene=MTHFR
	Colitis	C0009319	PHB	5245	P35232	prohibitin		177	0.511	0.846	0.7588	0.03	MIR192	MicroRNA 192	RNA Gene		24	GC11M064891	4.26421	https://www.genecards.org/cgi-bin/carddisp.pl?gene=MIR192
	Colitis	C0009319	IL17D	53342	Q8TAD2	interleukin 17D		259	0.464	0.808	0.19796	0.03	SLC26A3	Solute Carrier Family 26 Member 3	Protein Coding	P40879	53	GC07M107765	4.25625	https://www.genecards.org/cgi-bin/carddisp.pl?gene=SLC26A3
	Colitis	C0009319	MAPK8	5599	P45983	mitogen-activated protein kinase 8	Kinase	520	0.397	0.885	0.99823	0.03	HRAS	HRas Proto-Oncogene, GTPase	Protein Coding	P01112	59	GC11M007933	4.23675	https://www.genecards.org/cgi-bin/carddisp.pl?gene=HRAS
	Colitis	C0009319	HAMP	57817	P81172	hepcidin antimicrobial peptide		377	0.433	0.846	0.0081797	0.03	ARPC1B	Actin Related Protein 2/3 Complex Subunit 1B	Protein Coding	O15143	50	GC07P099374	4.18615	https://www.genecards.org/cgi-bin/carddisp.pl?gene=ARPC1B
	Colitis	C0009319	BCL2	596	P10415	BCL2 apoptosis regulator	Signaling	1456	0.291	0.885	0.55903	0.03	TFF2	Trefoil Factor 2	Protein Coding	Q03403	47	GC21M042346	4.16973	https://www.genecards.org/cgi-bin/carddisp.pl?gene=TFF2
	Colitis	C0009319	ACTB	60	P60709	actin beta	Cellular structure	1110	0.325	0.923	0.98564	0.03	CCND1	Cyclin D1	Protein Coding	P24385	60	GC11P069641	4.16667	https://www.genecards.org/cgi-bin/carddisp.pl?gene=CCND1
	Colitis	C0009319	S100A9	6280	P06702	S100 calcium binding protein A9	Calcium-binding protein	363	0.433	0.885	0.4777	0.03	RIPK1	Receptor Interacting Serine/Threonine Kinase 1	Protein Coding	Q13546	56	GC06P003520	4.14744	https://www.genecards.org/cgi-bin/carddisp.pl?gene=RIPK1
	Colitis	C0009319	SAA2	6289	P0DJI9	serum amyloid A2	Transporter	103	0.568	0.731	2.7019e-06	0.03	TIMP1	TIMP Metallopeptidase Inhibitor 1	Protein Coding	P01033	52	GC0XP047922	4.14402	https://www.genecards.org/cgi-bin/carddisp.pl?gene=TIMP1
	Colitis	C0009319	SOD1	6647	P00441	superoxide dismutase 1	Enzyme	689	0.379	0.962	0.1773	0.03	RNF186	Ring Finger Protein 186	Protein Coding	Q9NXI6	38	GC01M019814	4.12913	https://www.genecards.org/cgi-bin/carddisp.pl?gene=RNF186
	Colitis	C0009319	SPP1	6696	P10451	secreted phosphoprotein 1		824	0.353	0.885	2.146e-06	0.03	BAX	BCL2 Associated X, Apoptosis Regulator	Protein Coding	Q07812	57	GC19P048954	4.11243	https://www.genecards.org/cgi-bin/carddisp.pl?gene=BAX
	Colitis	C0009319	TLR5	7100	O60602	toll like receptor 5		163	0.518	0.885	2.4773e-13	0.03	PIK3CD	Phosphatidylinositol-4,5-Bisphosphate 3-Kinase Catalytic Subunit Delta	Protein Coding	O00329	60	GC01P009628	4.06389	https://www.genecards.org/cgi-bin/carddisp.pl?gene=PIK3CD
	Colitis	C0009319	TNFSF4	7292	P23510	TNF superfamily member 4	Signaling	129	0.54	0.808	0.049378	0.03	CDC42	Cell Division Cycle 42	Protein Coding	P60953	58	GC01P022052	4.04364	https://www.genecards.org/cgi-bin/carddisp.pl?gene=CDC42
	Colitis	C0009319	CCR2	729230	P41597	C-C motif chemokine receptor 2		436	0.418	0.846	0.023412	0.03	PI4KA	Phosphatidylinositol 4-Kinase Alpha	Protein Coding	P42356	55	GC22M020707	4.03506	https://www.genecards.org/cgi-bin/carddisp.pl?gene=PI4KA
	Colitis	C0009319	TXN	7295	P10599	thioredoxin		338	0.447	0.885	0.20119	0.03	HMOX1	Heme Oxygenase 1	Protein Coding	P09601	59	GC22P035380	4.0298	https://www.genecards.org/cgi-bin/carddisp.pl?gene=HMOX1
	Colitis	C0009319	WAS	7454	P42768	WASP actin nucleation promoting factor	Cellular structure	204	0.529	0.808	0.99901	0.03	RASGRP1	RAS Guanyl Releasing Protein 1	Protein Coding	O95267	54	GC15M038488	4.02943	https://www.genecards.org/cgi-bin/carddisp.pl?gene=RASGRP1
	Colitis	C0009319	AIMP2	7965	Q13155	aminoacyl tRNA synthetase complex interacting multifunctional protein 2		555	0.393	0.923	0.008024	0.03	RFXANK	Regulatory Factor X Associated Ankyrin Containing Protein	Protein Coding	O14593	48	GC19P019192	4.01874	https://www.genecards.org/cgi-bin/carddisp.pl?gene=RFXANK
	Colitis	C0009319	CASP1	834	P29466	caspase 1	Enzyme	444	0.413	0.885	3.5183e-05	0.03	RFXAP	Regulatory Factor X Associated Protein	Protein Coding	O00287	43	GC13P036819	4.01874	https://www.genecards.org/cgi-bin/carddisp.pl?gene=RFXAP
	Colitis	C0009319	TSLP	85480	Q969D9	thymic stromal lymphopoietin		220	0.486	0.808	0.0040357	0.03	CYLD-AS1	CYLD Antisense RNA 1	RNA Gene		16	GC16M050736	3.98817	https://www.genecards.org/cgi-bin/carddisp.pl?gene=CYLD-AS1
	Colitis	C0009319	CBFA2T3	863	O75081	CBFA2/RUNX1 partner transcriptional co-repressor 3	Transcription factor	53	0.638	0.462	0.048373	0.03	ACE2	Angiotensin Converting Enzyme 2	Protein Coding	Q9BYF1	56	GC0XM015494	3.97313	https://www.genecards.org/cgi-bin/carddisp.pl?gene=ACE2
	Colitis	C0009319	VNN1	8876	O95497	vanin 1	Enzyme	40	0.67	0.5	4.3868e-06	0.03	LGR5	Leucine Rich Repeat Containing G Protein-Coupled Receptor 5	Protein Coding	O75473	50	GC12P071439	3.97289	https://www.genecards.org/cgi-bin/carddisp.pl?gene=LGR5
	Colitis	C0009319	CD1D	912	P15813	CD1d molecule		140	0.532	0.769	1.8805e-06	0.03	MIR320A	MicroRNA 320a	RNA Gene		24	GC08M022288	3.97067	https://www.genecards.org/cgi-bin/carddisp.pl?gene=MIR320A
	Colitis	C0009319	CD14	929	P08571	CD14 molecule		551	0.392	0.885	4.8813e-05	0.03	FCGR2A	Fc Gamma Receptor IIa	Protein Coding	P12318	54	GC01P161505	3.95714	https://www.genecards.org/cgi-bin/carddisp.pl?gene=FCGR2A
	Colitis	C0009319	GRAP2	9402	O75791	GRB2 related adaptor protein 2		538	0.394	0.923	0.00015256	0.03	MET	MET Proto-Oncogene, Receptor Tyrosine Kinase	Protein Coding	P08581	61	GC07P116672	3.94785	https://www.genecards.org/cgi-bin/carddisp.pl?gene=MET
	Colitis	C0009319	HDAC6	10013	Q9UBN7	histone deacetylase 6	Epigenetic regulator	288	0.465	0.846	1	0.02	FGF19	Fibroblast Growth Factor 19	Protein Coding	O95750	50	GC11M109428	3.94316	https://www.genecards.org/cgi-bin/carddisp.pl?gene=FGF19
	Colitis	C0009319	DEFB4B	100289462	O15263	defensin beta 4B		166	0.51	0.769	0.067977	0.02	MIR215	MicroRNA 215	RNA Gene		22	GC01M220117	3.94106	https://www.genecards.org/cgi-bin/carddisp.pl?gene=MIR215
	Colitis	C0009319	RAB4B-EGLN2	100529264		RAB4B-EGLN2 readthrough (NMD candidate)		51	0.641	0.654		0.02	CSF2	Colony Stimulating Factor 2	Protein Coding	P04141	52	GC05P132073	3.92998	https://www.genecards.org/cgi-bin/carddisp.pl?gene=CSF2
	Colitis	C0009319	PGR-AS1	101054525		PGR antisense RNA 1		172	0.514	0.808		0.02	HNF4A	Hepatocyte Nuclear Factor 4 Alpha	Protein Coding	P41235	56	GC20P044355	3.92686	https://www.genecards.org/cgi-bin/carddisp.pl?gene=HNF4A
	Colitis	C0009319	RABEPK	10244	Q7Z6M1	Rab9 effector protein with kelch motifs		112	0.553	0.692	2.8422e-11	0.02	NFE2L2	NFE2 Like BZIP Transcription Factor 2	Protein Coding	Q16236	58	GC02M177227	3.91469	https://www.genecards.org/cgi-bin/carddisp.pl?gene=NFE2L2
	Colitis	C0009319	LANCL1	10314	O43813	LanC like 1		113	0.552	0.692	1.0827e-11	0.02	SOCS3	Suppressor Of Cytokine Signaling 3	Protein Coding	O14543	50	GC17M078356	3.91046	https://www.genecards.org/cgi-bin/carddisp.pl?gene=SOCS3
	Colitis	C0009319	NOD1	10392	Q9Y239	nucleotide binding oligomerization domain containing 1	Enzyme	136	0.541	0.769	2.4602e-18	0.02	BPI	Bactericidal Permeability Increasing Protein	Protein Coding	P17213	48	GC20P038304	3.89818	https://www.genecards.org/cgi-bin/carddisp.pl?gene=BPI
	Colitis	C0009319	FST	10468	P19883	follistatin	Enzyme modulator	182	0.513	0.731	0.98014	0.02	CDKN2A	Cyclin Dependent Kinase Inhibitor 2A	Protein Coding	Q8N726	58	GC09M021967	3.88337	https://www.genecards.org/cgi-bin/carddisp.pl?gene=CDKN2A
	Colitis	C0009319	CEACAM5	1048	P06731	CEA cell adhesion molecule 5		428	0.42	0.846	4.1625e-10	0.02	SCG2	Secretogranin II	Protein Coding	P13521	45	GC02M223596	3.88173	https://www.genecards.org/cgi-bin/carddisp.pl?gene=SCG2
	Colitis	C0009319	LINC02210-CRHR1	104909134	P34998	LINC02210-CRHR1 readthrough		123	0.57	0.692		0.02	MICB	MHC Class I Polypeptide-Related Sequence B	Protein Coding	Q29980	47	GC06P104093	3.87782	https://www.genecards.org/cgi-bin/carddisp.pl?gene=MICB
	Colitis	C0009319	PERCC1	105371045	A0A1W2PR82	proline and glutamate rich with coiled coil 1		128	0.552	0.808		0.02	CASP10	Caspase 10	Protein Coding	Q92851	55	GC02P201182	3.87083	https://www.genecards.org/cgi-bin/carddisp.pl?gene=CASP10
	Colitis	C0009319	BATF	10538	Q16520	basic leucine zipper ATF-like transcription factor	Transcription factor	31	0.674	0.5	0.85462	0.02	F5	Coagulation Factor V	Protein Coding	P12259	54	GC01M169511	3.84946	https://www.genecards.org/cgi-bin/carddisp.pl?gene=F5
	Colitis	C0009319	IFI44	10561	Q8TCB0	interferon induced protein 44		38	0.678	0.538	1.9433e-15	0.02	IL17RA	Interleukin 17 Receptor A	Protein Coding	Q96F46	53	GC22P051683	3.80194	https://www.genecards.org/cgi-bin/carddisp.pl?gene=IL17RA
	Colitis	C0009319	POSTN	10631	Q15063	periostin	Signaling	378	0.428	0.885	1.0666e-09	0.02	MIR29A	MicroRNA 29a	RNA Gene		24	GC07M130876	3.77243	https://www.genecards.org/cgi-bin/carddisp.pl?gene=MIR29A
	Colitis	C0009319	EBNA1BP2	10969	Q99848	EBNA1 binding protein 2		116	0.55	0.692	1.3668e-09	0.02	NPM1	Nucleophosmin 1	Protein Coding	P06748	57	GC05P171387	3.75822	https://www.genecards.org/cgi-bin/carddisp.pl?gene=NPM1
	Colitis	C0009319	CHI3L1	1116	P36222	chitinase 3 like 1		420	0.419	0.885	1.1133e-05	0.02	LIN54	Lin-54 DREAM MuvB Core Complex Component	Protein Coding	Q6MZP7	45	GC04M082909	3.75822	https://www.genecards.org/cgi-bin/carddisp.pl?gene=LIN54
	Colitis	C0009319	EGLN2	112398	Q96KS0	egl-9 family hypoxia inducible factor 2		68	0.604	0.731	0.72166	0.02	ZNF354A	Zinc Finger Protein 354A	Protein Coding	O60765	45	GC05M178711	3.75822	https://www.genecards.org/cgi-bin/carddisp.pl?gene=ZNF354A
	Colitis	C0009319	EGLN3	112399	Q9H6Z9	egl-9 family hypoxia inducible factor 3		97	0.575	0.654	0.0094753	0.02	USP50	Ubiquitin Specific Peptidase 50	Protein Coding	Q70EL3	38	GC15M050493	3.75822	https://www.genecards.org/cgi-bin/carddisp.pl?gene=USP50
	Colitis	C0009319	LINC02605	112935892		long intergenic non-protein coding RNA 2605		203	0.49	0.769		0.02	FRG2C	FSHD Region Gene 2 Family Member C	Protein Coding	A6NGY1	30	GC03P075664	3.75822	https://www.genecards.org/cgi-bin/carddisp.pl?gene=FRG2C
	Colitis	C0009319	STK38	11329	Q15208	serine/threonine kinase 38	Kinase	40	0.682	0.731	0.00076687	0.02	PSC	Cholangitis, Primary Sclerosing	Genetic Locus		2	GC03U901834	3.75822	https://www.genecards.org/cgi-bin/carddisp.pl?gene=PSC
	Colitis	C0009319	PDAP1	11333	Q13442	PDGFA associated protein 1		95	0.576	0.769	0.049626	0.02	SOD2-OT1	SOD2 Overlapping Transcript 1	RNA Gene		14	GC06M159772	3.75301	https://www.genecards.org/cgi-bin/carddisp.pl?gene=SOD2-OT1
	Colitis	C0009319	H3P28	115482699		H3 histone pseudogene 28		111	0.553	0.692		0.02	KRAS	KRAS Proto-Oncogene, GTPase	Protein Coding	P01116	60	GC12M025583	3.75253	https://www.genecards.org/cgi-bin/carddisp.pl?gene=KRAS
	Colitis	C0009319	IL22RA2	116379	Q969J5	interleukin 22 receptor subunit alpha 2	Receptor	30	0.682	0.5	1.2114e-16	0.02	HLA-DQB1	Major Histocompatibility Complex, Class II, DQ Beta 1	Protein Coding	P01920	49	GC06M080978	3.74738	https://www.genecards.org/cgi-bin/carddisp.pl?gene=HLA-DQB1
	Colitis	C0009319	CLCN2	1181	P51788	chloride voltage-gated channel 2	Ion channel	67	0.626	0.462	5.546e-12	0.02	RHOA	Ras Homolog Family Member A	Protein Coding	P61586	57	GC03M049359	3.74688	https://www.genecards.org/cgi-bin/carddisp.pl?gene=RHOA
	Colitis	C0009319	LRRK2	120892	Q5S007	leucine rich repeat kinase 2	Kinase	231	0.51	0.808	2.5757e-30	0.02	HLA-DRA	Major Histocompatibility Complex, Class II, DR Alpha	Protein Coding	P01903	52	GC06P032439	3.7289	https://www.genecards.org/cgi-bin/carddisp.pl?gene=HLA-DRA
	Colitis	C0009319	CCR5	1234	P51681	C-C motif chemokine receptor 5 (gene/pseudogene)	G-protein coupled receptor	508	0.398	0.885	4.3094e-10	0.02	PLA2G2A	Phospholipase A2 Group IIA	Protein Coding	P14555	53	GC01M019975	3.72518	https://www.genecards.org/cgi-bin/carddisp.pl?gene=PLA2G2A
	Colitis	C0009319	CNR2	1269	P34972	cannabinoid receptor 2	G-protein coupled receptor	197	0.509	0.846	6.5369e-06	0.02	MMP3	Matrix Metallopeptidase 3	Protein Coding	P08254	56	GC11M102835	3.69837	https://www.genecards.org/cgi-bin/carddisp.pl?gene=MMP3
	Colitis	C0009319	COL11A2	1302	P13942	collagen type XI alpha 2 chain		399	0.435	0.846	0.70197	0.02	NKX2-3	NK2 Homeobox 3	Protein Coding	Q8TAU0	44	GC10P099532	3.69766	https://www.genecards.org/cgi-bin/carddisp.pl?gene=NKX2-3
	Colitis	C0009319	CORT	1325	O00230	cortistatin	Signaling	56	0.641	0.654	0.013143	0.02	MIR141	MicroRNA 141	RNA Gene		24	GC12P028325	3.69756	https://www.genecards.org/cgi-bin/carddisp.pl?gene=MIR141
	Colitis	C0009319	MAP3K8	1326	P41279	mitogen-activated protein kinase kinase kinase 8	Kinase	168	0.516	0.846	0.96825	0.02	RELA	RELA Proto-Oncogene, NF-KB Subunit	Protein Coding	Q04206	58	GC11M065653	3.69648	https://www.genecards.org/cgi-bin/carddisp.pl?gene=RELA
	Colitis	C0009319	ADM	133	P35318	adrenomedullin	Signaling	405	0.436	0.808	0.040831	0.02	MIR223	MicroRNA 223	RNA Gene		24	GC0XP066018	3.69613	https://www.genecards.org/cgi-bin/carddisp.pl?gene=MIR223
	Colitis	C0009319	CRHR1	1394	P34998	corticotropin releasing hormone receptor 1		183	0.517	0.769	3.7856e-05	0.02	CD79A	CD79a Molecule	Protein Coding	P11912	54	GC19P041877	3.6888	https://www.genecards.org/cgi-bin/carddisp.pl?gene=CD79A
	Colitis	C0009319	PARP1	142	P09874	poly(ADP-ribose) polymerase 1		565	0.389	0.923	0.00033366	0.02	TMEM201	Transmembrane Protein 201	Protein Coding	Q5SNT2	40	GC01P009588	3.67637	https://www.genecards.org/cgi-bin/carddisp.pl?gene=TMEM201
	Colitis	C0009319	CSF2	1437	P04141	colony stimulating factor 2	Signaling	1028	0.33	0.962	0.83468	0.02	SIGIRR	Single Ig And TIR Domain Containing	Protein Coding	Q6IA17	47	GC11M007925	3.67627	https://www.genecards.org/cgi-bin/carddisp.pl?gene=SIGIRR
	Colitis	C0009319	NRG4	145957	Q8WWG1	neuregulin 4	Signaling	71	0.623	0.654	0.027981	0.02	MIR451A	MicroRNA 451a	RNA Gene		20	GC17M028861	3.62705	https://www.genecards.org/cgi-bin/carddisp.pl?gene=MIR451A
	Colitis	C0009319	GPBAR1	151306	Q8TDU6	G protein-coupled bile acid receptor 1	G-protein coupled receptor	122	0.548	0.731	1.3633e-09	0.02	SLC11A1	Solute Carrier Family 11 Member 1	Protein Coding	P49279	53	GC02P218382	3.62466	https://www.genecards.org/cgi-bin/carddisp.pl?gene=SLC11A1
	Colitis	C0009319	CYBB	1536	P04839	cytochrome b-245 beta chain	Ion channel	343	0.452	0.885	0.99904	0.02	RUNX3	RUNX Family Transcription Factor 3	Protein Coding	Q13761	50	GC01M024899	3.62134	https://www.genecards.org/cgi-bin/carddisp.pl?gene=RUNX3
	Colitis	C0009319	DEFA1	1667	P59665	defensin alpha 1		57	0.636	0.731		0.02	STAT5B	Signal Transducer And Activator Of Transcription 5B	Protein Coding	P51692	57	GC17M042199	3.61197	https://www.genecards.org/cgi-bin/carddisp.pl?gene=STAT5B
	Colitis	C0009319	DEFB4A	1673	O15263	defensin beta 4A		177	0.507	0.769	0.0011637	0.02	SKIC3	SKI3 Subunit Of Superkiller Complex	Protein Coding	Q6PGP7	46	GC05M095461	3.58124	https://www.genecards.org/cgi-bin/carddisp.pl?gene=SKIC3
	Colitis	C0009319	DMBT1	1755	Q9UGM3	deleted in malignant brain tumors 1	Enzyme	135	0.533	0.654	4.476e-63	0.02	CXCL5	C-X-C Motif Chemokine Ligand 5	Protein Coding	P42830	46	GC04M073995	3.5722	https://www.genecards.org/cgi-bin/carddisp.pl?gene=CXCL5
	Colitis	C0009319	AGER	177	Q15109	advanced glycosylation end-product specific receptor	Receptor	450	0.42	0.885	6.3528e-16	0.02	DCLRE1B	DNA Cross-Link Repair 1B	Protein Coding	Q9H816	43	GC01P113905	3.53562	https://www.genecards.org/cgi-bin/carddisp.pl?gene=DCLRE1B
	Colitis	C0009319	DPP4	1803	P27487	dipeptidyl peptidase 4	Enzyme	451	0.42	0.808	7.2797e-09	0.02	EPX	Eosinophil Peroxidase	Protein Coding	P11678	50	GC17P058192	3.53067	https://www.genecards.org/cgi-bin/carddisp.pl?gene=EPX
	Colitis	C0009319	AGT	183	P01019	angiotensinogen	Enzyme modulator	765	0.367	0.923	4.9706e-08	0.02	RET	Ret Proto-Oncogene	Protein Coding	P07949	61	GC10P043402	3.49441	https://www.genecards.org/cgi-bin/carddisp.pl?gene=RET
	Colitis	C0009319	TSC22D3	1831	Q99576	TSC22 domain family member 3		64	0.619	0.654	0.4339	0.02	PIK3R1	Phosphoinositide-3-Kinase Regulatory Subunit 1	Protein Coding	P27986	58	GC05P068215	3.49151	https://www.genecards.org/cgi-bin/carddisp.pl?gene=PIK3R1
	Colitis	C0009319	AGTR1	185	P30556	angiotensin II receptor type 1	G-protein coupled receptor	440	0.423	0.846	0.00053161	0.02	IGF2	Insulin Like Growth Factor 2	Protein Coding	P01344	56	GC11M008042	3.48306	https://www.genecards.org/cgi-bin/carddisp.pl?gene=IGF2
	Colitis	C0009319	GPR183	1880	P32249	G protein-coupled receptor 183	G-protein coupled receptor	30	0.7	0.462	0.017257	0.02	IL19	Interleukin 19	Protein Coding	Q9UHD0	46	GC01P206770	3.47897	https://www.genecards.org/cgi-bin/carddisp.pl?gene=IL19
	Colitis	C0009319	MLKL	197259	Q8NB16	mixed lineage kinase domain like pseudokinase	Kinase	93	0.57	0.731	2.0931e-14	0.02	MIR146B	MicroRNA 146b	RNA Gene		24	GC10P102436	3.47498	https://www.genecards.org/cgi-bin/carddisp.pl?gene=MIR146B
	Colitis	C0009319	TMEM201	199953	Q5SNT2	transmembrane protein 201		21	0.729	0.346	0.99004	0.02	MIR195	MicroRNA 195	RNA Gene		22	GC17M013477	3.47475	https://www.genecards.org/cgi-bin/carddisp.pl?gene=MIR195
	Colitis	C0009319	PRSS55	203074	Q6UWB4	serine protease 55	Enzyme	163	0.513	0.769	3.1731e-11	0.02	IL27	Interleukin 27	Protein Coding	Q8NEV9	44	GC16M040643	3.45498	https://www.genecards.org/cgi-bin/carddisp.pl?gene=IL27
	Colitis	C0009319	ALB	213	P02768	albumin	Transporter	1198	0.317	0.962	0.64329	0.02	CSF3	Colony Stimulating Factor 3	Protein Coding	P09919	47	GC17P040015	3.44968	https://www.genecards.org/cgi-bin/carddisp.pl?gene=CSF3
	Colitis	C0009319	EZH2	2146	Q15910	enhancer of zeste 2 polycomb repressive complex 2 subunit	Epigenetic regulator	653	0.376	0.885	1	0.02	ACTA2	Actin Alpha 2, Smooth Muscle	Protein Coding	P62736	53	GC10M088935	3.42245	https://www.genecards.org/cgi-bin/carddisp.pl?gene=ACTA2
	Colitis	C0009319	F2R	2149	P25116	coagulation factor II thrombin receptor	G-protein coupled receptor	347	0.444	0.846	0.0084678	0.02	NR1I2	Nuclear Receptor Subfamily 1 Group I Member 2	Protein Coding	O75469	50	GC03P119780	3.421	https://www.genecards.org/cgi-bin/carddisp.pl?gene=NR1I2
	Colitis	C0009319	NLRP1	22861	Q9C000	NLR family pyrin domain containing 1		200	0.502	0.769	4.9693e-19	0.02	KRT7	Keratin 7	Protein Coding	P08729	48	GC12P052232	3.41164	https://www.genecards.org/cgi-bin/carddisp.pl?gene=KRT7
	Colitis	C0009319	FOXO3	2309	O43524	forkhead box O3		381	0.431	0.808	0.98806	0.02	EPCAM	Epithelial Cell Adhesion Molecule	Protein Coding	P16422	55	GC02P047345	3.40641	https://www.genecards.org/cgi-bin/carddisp.pl?gene=EPCAM
	Colitis	C0009319	LPIN1	23175	Q14693	lipin 1		86	0.601	0.692	6.4522e-13	0.02	IL26	Interleukin 26	Protein Coding	Q9NPH9	41	GC12M068201	3.40608	https://www.genecards.org/cgi-bin/carddisp.pl?gene=IL26
	Colitis	C0009319	MACF1	23499	Q9UPN3	microtubule actin crosslinking factor 1	Cellular structure	62	0.659	0.538	1	0.02	PUS10	Pseudouridine Synthase 10	Protein Coding	Q3MIT2	44	GC02M060940	3.39953	https://www.genecards.org/cgi-bin/carddisp.pl?gene=PUS10
	Colitis	C0009319	ALOX15	246	P16050	arachidonate 15-lipoxygenase	Enzyme	205	0.502	0.846	1.1397e-23	0.02	GAS5	Growth Arrest Specific 5	RNA Gene		26	GC01M173947	3.39659	https://www.genecards.org/cgi-bin/carddisp.pl?gene=GAS5
	Colitis	C0009319	CERS6	253782	Q6ZMG9	ceramide synthase 6		58	0.65	0.615	0.038583	0.02	HTR3A	5-Hydroxytryptamine Receptor 3A	Protein Coding	P46098	52	GC11P113975	3.39084	https://www.genecards.org/cgi-bin/carddisp.pl?gene=HTR3A
	Colitis	C0009319	GATA3	2625	P23771	GATA binding protein 3		429	0.415	0.846	0.89887	0.02	CD46	CD46 Molecule	Protein Coding	P15529	54	GC01P207752	3.38799	https://www.genecards.org/cgi-bin/carddisp.pl?gene=CD46
	Colitis	C0009319	BBC3	27113	Q96PG8;Q9BXH1	BCL2 binding component 3		157	0.517	0.769	0.0039762	0.02	BRCA2	BRCA2 DNA Repair Associated	Protein Coding	P51587	54	GC13P032315	3.38725	https://www.genecards.org/cgi-bin/carddisp.pl?gene=BRCA2
	Colitis	C0009319	HPGDS	27306	O60760	hematopoietic prostaglandin D synthase		570	0.388	0.923	1.8063e-06	0.02	ITGAM	Integrin Subunit Alpha M	Protein Coding	P11215	54	GC16P047820	3.34377	https://www.genecards.org/cgi-bin/carddisp.pl?gene=ITGAM
	Colitis	C0009319	RABGEF1	27342	Q9UJ41	RAB guanine nucleotide exchange factor 1	Enzyme modulator	122	0.55	0.731	0.00063083	0.02	ITGAE	Integrin Subunit Alpha E	Protein Coding	P38570	47	GC17M013289	3.34361	https://www.genecards.org/cgi-bin/carddisp.pl?gene=ITGAE
	Colitis	C0009319	CXCR3	2833	P49682	C-X-C motif chemokine receptor 3	G-protein coupled receptor	367	0.436	0.808	0.181	0.02	ALOX5	Arachidonate 5-Lipoxygenase	Protein Coding	P09917	54	GC10P045374	3.33191	https://www.genecards.org/cgi-bin/carddisp.pl?gene=ALOX5
	Colitis	C0009319	ANGPT1	284	Q15389	angiopoietin 1	Signaling	340	0.446	0.808	0.95208	0.02	MIR422A	MicroRNA 422a	RNA Gene		19	GC15M063870	3.32652	https://www.genecards.org/cgi-bin/carddisp.pl?gene=MIR422A
	Colitis	C0009319	FFAR2	2867	O15552	free fatty acid receptor 2	G-protein coupled receptor	45	0.686	0.462	0.0094238	0.02	IL15	Interleukin 15	Protein Coding	P40933	49	GC04P141636	3.31874	https://www.genecards.org/cgi-bin/carddisp.pl?gene=IL15
	Colitis	C0009319	GPX1	2876	P07203	glutathione peroxidase 1	Enzyme	290	0.458	0.923	3.8518e-05	0.02	HLA-C	Major Histocompatibility Complex, Class I, C	Protein Coding	P10321	50	GC06M080880	3.30928	https://www.genecards.org/cgi-bin/carddisp.pl?gene=HLA-C
	Colitis	C0009319	SETD2	29072	Q9BYW2	SET domain containing 2, histone lysine methyltransferase	Epigenetic regulator	447	0.424	0.846	1	0.02	OTUD3	OTU Deubiquitinase 3	Protein Coding	Q5T2D3	40	GC01P019881	3.30577	https://www.genecards.org/cgi-bin/carddisp.pl?gene=OTUD3
	Colitis	C0009319	GUCA2A	2980	Q02747	guanylate cyclase activator 2A		45	0.663	0.462	0.28692	0.02	IBD3	Inflammatory Bowel Disease 3	Genetic Locus		3	GC06U990223	3.29898	https://www.genecards.org/cgi-bin/carddisp.pl?gene=IBD3
	Colitis	C0009319	GUCY2C	2984	P25092	guanylate cyclase 2C	Kinase	88	0.599	0.577	1.3919e-30	0.02	PTPN11	Protein Tyrosine Phosphatase Non-Receptor Type 11	Protein Coding	Q06124	61	GC12P112418	3.2952	https://www.genecards.org/cgi-bin/carddisp.pl?gene=PTPN11
	Colitis	C0009319	GUSB	2990	P08236	glucuronidase beta		183	0.53	0.846	4.0382e-08	0.02	CTNNA1	Catenin Alpha 1	Protein Coding	P35221	53	GC05P138616	3.29081	https://www.genecards.org/cgi-bin/carddisp.pl?gene=CTNNA1
	Colitis	C0009319	HGF	3082	P14210	hepatocyte growth factor	Enzyme	671	0.374	0.885	0.99947	0.02	MIR24-1	MicroRNA 24-1	RNA Gene		21	GC09P095086	3.28957	https://www.genecards.org/cgi-bin/carddisp.pl?gene=MIR24-1
	Colitis	C0009319	HNF4A	3172	P41235	hepatocyte nuclear factor 4 alpha	Nuclear receptor	340	0.461	0.808	0.15285	0.02	GSDMB	Gasdermin B	Protein Coding	Q8TAX9	40	GC17M039904	3.28491	https://www.genecards.org/cgi-bin/carddisp.pl?gene=GSDMB
	Colitis	C0009319	APOA4	337	P06727	apolipoprotein A4		88	0.582	0.577	5.4536e-06	0.02	TPI1	Triosephosphate Isomerase 1	Protein Coding	P60174	54	GC12P006867	3.28119	https://www.genecards.org/cgi-bin/carddisp.pl?gene=TPI1
	Colitis	C0009319	ARMH1	339541	Q6PIY5	armadillo like helical domain containing 1		111	0.553	0.692	1.6479e-05	0.02	KCNQ1OT1	KCNQ1 Opposite Strand/Antisense Transcript 1	RNA Gene		30	GC11M008063	3.28039	https://www.genecards.org/cgi-bin/carddisp.pl?gene=KCNQ1OT1
	Colitis	C0009319	IL4R	3566	P24394	interleukin 4 receptor	Receptor	242	0.474	0.846	0.00023013	0.02	KIT	KIT Proto-Oncogene, Receptor Tyrosine Kinase	Protein Coding	P10721	60	GC04P054657	3.26574	https://www.genecards.org/cgi-bin/carddisp.pl?gene=KIT
	Colitis	C0009319	IL5	3567	P05113	interleukin 5		359	0.437	0.846	0.0056529	0.02	NFKBIA	NFKB Inhibitor Alpha	Protein Coding	P25963	57	GC14M035401	3.25511	https://www.genecards.org/cgi-bin/carddisp.pl?gene=NFKBIA
	Colitis	C0009319	IL10RB	3588	Q08334	interleukin 10 receptor subunit beta	Receptor	50	0.636	0.577	2.5103e-06	0.02	POLE	DNA Polymerase Epsilon, Catalytic Subunit	Protein Coding	Q07864	56	GC12M132740	3.25416	https://www.genecards.org/cgi-bin/carddisp.pl?gene=POLE
	Colitis	C0009319	IL16	3603	Q14005	interleukin 16	Signaling	193	0.501	0.846	1.2449e-10	0.02	SLC16A1	Solute Carrier Family 16 Member 1	Protein Coding	P53985	54	GC01M113047	3.2449	https://www.genecards.org/cgi-bin/carddisp.pl?gene=SLC16A1
	Colitis	C0009319	CXCL10	3627	P02778	C-X-C motif chemokine ligand 10	Signaling	631	0.378	0.885	0.36865	0.02	STAT4	Signal Transducer And Activator Of Transcription 4	Protein Coding	Q14765	53	GC02M191029	3.23425	https://www.genecards.org/cgi-bin/carddisp.pl?gene=STAT4
	Colitis	C0009319	INPP5D	3635	Q92835	inositol polyphosphate-5-phosphatase D		109	0.558	0.731	0.97198	0.02	MIR143	MicroRNA 143	RNA Gene		26	GC05P149417	3.23064	https://www.genecards.org/cgi-bin/carddisp.pl?gene=MIR143
	Colitis	C0009319	IRF1	3659	P10914	interferon regulatory factor 1	Transcription factor	257	0.468	0.769	0.9909	0.02	MIR145	MicroRNA 145	RNA Gene		26	GC05P149430	3.23064	https://www.genecards.org/cgi-bin/carddisp.pl?gene=MIR145
	Colitis	C0009319	IRF4	3662	Q15306	interferon regulatory factor 4	Transcription factor	203	0.491	0.769	0.85677	0.02	PGR-AS1	PGR Antisense RNA 1	RNA Gene		13	GC11P101131	3.22449	https://www.genecards.org/cgi-bin/carddisp.pl?gene=PGR-AS1
	Colitis	C0009319	IRF5	3663	Q13568	interferon regulatory factor 5	Transcription factor	226	0.489	0.731	0.0090365	0.02	SOD1	Superoxide Dismutase 1	Protein Coding	P00441	60	GC21P031659	3.20949	https://www.genecards.org/cgi-bin/carddisp.pl?gene=SOD1
	Colitis	C0009319	ITGAE	3682	P38570	integrin subunit alpha E		95	0.579	0.692	3.9199e-20	0.02	SNHG5	Small Nucleolar RNA Host Gene 5	RNA Gene		24	GC06M085650	3.19757	https://www.genecards.org/cgi-bin/carddisp.pl?gene=SNHG5
	Colitis	C0009319	ITGAM	3684	P11215	integrin subunit alpha M		343	0.443	0.808	3.3148e-11	0.02	TAC1	Tachykinin Precursor 1	Protein Coding	P20366	47	GC07P097734	3.17576	https://www.genecards.org/cgi-bin/carddisp.pl?gene=TAC1
	Colitis	C0009319	JAK3	3718	P52333	Janus kinase 3	Kinase	194	0.505	0.731	5.9311e-06	0.02	FUT2	Fucosyltransferase 2	Protein Coding	Q10981	52	GC19P048695	3.1677	https://www.genecards.org/cgi-bin/carddisp.pl?gene=FUT2
	Colitis	C0009319	AREG	374	P15514	amphiregulin	Signaling	221	0.487	0.769	0.35407	0.02	CD55	CD55 Molecule (Cromer Blood Group)	Protein Coding	P08174	56	GC01P207321	3.16418	https://www.genecards.org/cgi-bin/carddisp.pl?gene=CD55
	Colitis	C0009319	KLKB1	3818	P03952	kallikrein B1	Enzyme	88	0.604	0.692	6.2893e-13	0.02	CDKN2B-AS1	CDKN2B Antisense RNA 1	RNA Gene		26	GC09P021994	3.16078	https://www.genecards.org/cgi-bin/carddisp.pl?gene=CDKN2B-AS1
	Colitis	C0009319	KRAS	3845	P01116	KRAS proto-oncogene, GTPase	Enzyme modulator	1213	0.32	0.923	0.00078803	0.02	BCL2	BCL2 Apoptosis Regulator	Protein Coding	P10415	58	GC18M063123	3.15963	https://www.genecards.org/cgi-bin/carddisp.pl?gene=BCL2
	Colitis	C0009319	RTL1	388015	A6NKG5	retrotransposon Gag like 1		119	0.554	0.808	0.0056135	0.02	ITGA4	Integrin Subunit Alpha 4	Protein Coding	P13612	55	GC02P181456	3.15949	https://www.genecards.org/cgi-bin/carddisp.pl?gene=ITGA4
	Colitis	C0009319	RPSA	3921	P08865	ribosomal protein SA	Nucleic acid binding	221	0.485	0.769	0.93037	0.02	LAMB1	Laminin Subunit Beta 1	Protein Coding	P07942	57	GC07M107923	3.15552	https://www.genecards.org/cgi-bin/carddisp.pl?gene=LAMB1
	Colitis	C0009319	LEP	3952	P41159	leptin		931	0.349	0.846	0.46491	0.02	ELF4	E74 Like ETS Transcription Factor 4	Protein Coding	Q99607	48	GC0XM130064	3.14935	https://www.genecards.org/cgi-bin/carddisp.pl?gene=ELF4
	Colitis	C0009319	LGALS3	3958	P17931	galectin 3	Signaling	557	0.392	0.846	2.3207e-05	0.02	FCHO1	FCH And Mu Domain Containing Endocytic Adaptor 1	Protein Coding	O14526	44	GC19P082833	3.14935	https://www.genecards.org/cgi-bin/carddisp.pl?gene=FCHO1
	Colitis	C0009319	MIR132	406921		microRNA 132		222	0.485	0.846		0.02	MALAT1	Metastasis Associated Lung Adenocarcinoma Transcript 1	RNA Gene		27	GC11P072906	3.14328	https://www.genecards.org/cgi-bin/carddisp.pl?gene=MALAT1
	Colitis	C0009319	MIR19A	406979		microRNA 19a		151	0.512	0.808		0.02	HNF1A-AS1	HNF1A Antisense RNA 1	RNA Gene		22	GC12M122829	3.14282	https://www.genecards.org/cgi-bin/carddisp.pl?gene=HNF1A-AS1
	Colitis	C0009319	MIR223	407008		microRNA 223		348	0.433	0.808		0.02	RHOD	Ras Homolog Family Member D	Protein Coding	O00212	44	GC11P073028	3.13847	https://www.genecards.org/cgi-bin/carddisp.pl?gene=RHOD
	Colitis	C0009319	MIR29A	407021		microRNA 29a		278	0.459	0.808		0.02	HLA-DQA1	Major Histocompatibility Complex, Class II, DQ Alpha 1	Protein Coding	P01909	49	GC06P104128	3.12836	https://www.genecards.org/cgi-bin/carddisp.pl?gene=HLA-DQA1
	Colitis	C0009319	SMAD3	4088	P84022	SMAD family member 3	Transcription factor	470	0.415	0.923	0.79796	0.02	XIST	X Inactive Specific Transcript	RNA Gene		26	GC0XM073820	3.12383	https://www.genecards.org/cgi-bin/carddisp.pl?gene=XIST
	Colitis	C0009319	MAP3K5	4217	Q99683	mitogen-activated protein kinase kinase kinase 5	Kinase	170	0.513	0.808	0.51964	0.02	LTA	Lymphotoxin Alpha	Protein Coding	P01374	49	GC06P104096	3.11934	https://www.genecards.org/cgi-bin/carddisp.pl?gene=LTA
	Colitis	C0009319	MLN	4295	P12872	motilin		46	0.656	0.577	0.0041058	0.02	ITGB2	Integrin Subunit Beta 2	Protein Coding	P05107	57	GC21M044885	3.11724	https://www.genecards.org/cgi-bin/carddisp.pl?gene=ITGB2
	Colitis	C0009319	MMP13	4322	P45452	matrix metallopeptidase 13	Enzyme	328	0.452	0.923	7.8767e-18	0.02	PTGER4	Prostaglandin E Receptor 4	Protein Coding	P35408	53	GC05P040679	3.11387	https://www.genecards.org/cgi-bin/carddisp.pl?gene=PTGER4
	Colitis	C0009319	COX1	4512	P00395	cytochrome c oxidase subunit I	Enzyme	421	0.441	0.885		0.02	TBX21	T-Box Transcription Factor 21	Protein Coding	Q9UL17	52	GC17P047733	3.1138	https://www.genecards.org/cgi-bin/carddisp.pl?gene=TBX21
	Colitis	C0009319	MUC1	4582	P15941	mucin 1, cell surface associated		594	0.384	0.885	0.018774	0.02	BGLAP	Bone Gamma-Carboxyglutamate Protein	Protein Coding	P02818	46	GC01P156242	3.09631	https://www.genecards.org/cgi-bin/carddisp.pl?gene=BGLAP
	Colitis	C0009319	ATF3	467	P18847	activating transcription factor 3	Transcription factor	228	0.494	0.885	0.089296	0.02	MIR34C	MicroRNA 34c	RNA Gene		24	GC11P112126	3.0933	https://www.genecards.org/cgi-bin/carddisp.pl?gene=MIR34C
	Colitis	C0009319	CEACAM6	4680	P40199	CEA cell adhesion molecule 6		110	0.561	0.731	1.1884e-06	0.02	EGFR	Epidermal Growth Factor Receptor	Protein Coding	P00533	62	GC07P055019	3.0929	https://www.genecards.org/cgi-bin/carddisp.pl?gene=EGFR
	Colitis	C0009319	NFKB2	4791	Q00653	nuclear factor kappa B subunit 2	Transcription factor	194	0.509	0.808	1	0.02	PARP1	Poly(ADP-Ribose) Polymerase 1	Protein Coding	P09874	57	GC01M226360	3.09285	https://www.genecards.org/cgi-bin/carddisp.pl?gene=PARP1
	Colitis	C0009319	NGF	4803	P01138	nerve growth factor	Signaling	616	0.391	0.885	0.82026	0.02	HTR4	5-Hydroxytryptamine Receptor 4	Protein Coding	Q13639	50	GC05M148451	3.08231	https://www.genecards.org/cgi-bin/carddisp.pl?gene=HTR4
	Colitis	C0009319	NTSR1	4923	P30989	neurotensin receptor 1	G-protein coupled receptor	124	0.563	0.692	1.928e-08	0.02	TNFRSF6B	TNF Receptor Superfamily Member 6b	Protein Coding	O95407	48	GC20P063696	3.08181	https://www.genecards.org/cgi-bin/carddisp.pl?gene=TNFRSF6B
	Colitis	C0009319	PAEP	5047	P09466	progestagen associated endometrial protein	Enzyme	397	0.43	0.846	3.1109e-08	0.02	MEG3	Maternally Expressed 3	RNA Gene		31	GC14P112719	3.0792	https://www.genecards.org/cgi-bin/carddisp.pl?gene=MEG3
	Colitis	C0009319	DUOX2	50506	Q9NRD8	dual oxidase 2	Enzyme	150	0.533	0.769	4.5032e-56	0.02	IFNAR2-IL10RB	IFNAR2-IL10RB Readthrough	Protein Coding		8	GC21P033230	3.07061	https://www.genecards.org/cgi-bin/carddisp.pl?gene=IFNAR2-IL10RB
	Colitis	C0009319	NOX4	50507	Q9NPH5	NADPH oxidase 4	Enzyme	260	0.471	0.885	5.7555e-20	0.02	CCR5	C-C Motif Chemokine Receptor 5	Protein Coding	P51681	53	GC03P051153	3.06461	https://www.genecards.org/cgi-bin/carddisp.pl?gene=CCR5
	Colitis	C0009319	SERPINE1	5054	P05121	serpin family E member 1	Enzyme modulator	770	0.359	0.885	0.043609	0.02	TACR1	Tachykinin Receptor 1	Protein Coding	P25103	50	GC02M075359	3.05413	https://www.genecards.org/cgi-bin/carddisp.pl?gene=TACR1
	Colitis	C0009319	ADIPOR1	51094	Q96A54	adiponectin receptor 1	Receptor	148	0.529	0.808	0.6584	0.02	VCAM1	Vascular Cell Adhesion Molecule 1	Protein Coding	P19320	53	GC01P100719	3.0451	https://www.genecards.org/cgi-bin/carddisp.pl?gene=VCAM1
	Colitis	C0009319	TLR7	51284	Q9NYK1	toll like receptor 7		276	0.464	0.885	0.97912	0.02	LGALS3	Galectin 3	Protein Coding	P17931	52	GC14P055124	3.04509	https://www.genecards.org/cgi-bin/carddisp.pl?gene=LGALS3
	Colitis	C0009319	TNFRSF12A	51330	Q9NP84	TNF receptor superfamily member 12A		173	0.509	0.692	0.017995	0.02	MMP2	Matrix Metallopeptidase 2	Protein Coding	P08253	60	GC16P055390	3.04505	https://www.genecards.org/cgi-bin/carddisp.pl?gene=MMP2
	Colitis	C0009319	SIRT6	51548	Q8N6T7	sirtuin 6	Epigenetic regulator	195	0.496	0.846	0.039119	0.02	F2RL1	F2R Like Trypsin Receptor 1	Protein Coding	P55085	50	GC05P076818	3.04372	https://www.genecards.org/cgi-bin/carddisp.pl?gene=F2RL1
	Colitis	C0009319	PKM	5315	P14618	pyruvate kinase M1/2	Kinase	237	0.482	0.808	0.8549	0.02	DEFB1	Defensin Beta 1	Protein Coding	P60022	45	GC08M006870	3.04168	https://www.genecards.org/cgi-bin/carddisp.pl?gene=DEFB1
	Colitis	C0009319	PLA2G4A	5321	P47712	phospholipase A2 group IVA	Enzyme	202	0.496	0.846	5.9817e-05	0.02	IL6R	Interleukin 6 Receptor	Protein Coding	P08887	57	GC01P154405	3.03814	https://www.genecards.org/cgi-bin/carddisp.pl?gene=IL6R
	Colitis	C0009319	TLR9	54106	Q9NR96	toll like receptor 9		457	0.411	0.885	9.8117e-06	0.02	PLA2G2E	Phospholipase A2 Group IIE	Protein Coding	Q9NZK7	44	GC01M019920	3.03207	https://www.genecards.org/cgi-bin/carddisp.pl?gene=PLA2G2E
	Colitis	C0009319	EGLN1	54583	Q9GZT9	egl-9 family hypoxia inducible factor 1		130	0.54	0.731	0.97403	0.02	MYO1B	Myosin IB	Protein Coding	O43795	45	GC02P191246	3.03	https://www.genecards.org/cgi-bin/carddisp.pl?gene=MYO1B
	Colitis	C0009319	PPARA	5465	Q07869	peroxisome proliferator activated receptor alpha	Nuclear receptor	408	0.432	0.885	0.030182	0.02	NEAT1	Nuclear Paraspeckle Assembly Transcript 1	RNA Gene		28	GC11P072900	3.02869	https://www.genecards.org/cgi-bin/carddisp.pl?gene=NEAT1
	Colitis	C0009319	ANO1	55107	Q5XXA6	anoctamin 1	Ion channel	175	0.516	0.769	0.87426	0.02	ITGAX	Integrin Subunit Alpha X	Protein Coding	P20702	53	GC16P047830	3.02814	https://www.genecards.org/cgi-bin/carddisp.pl?gene=ITGAX
	Colitis	C0009319	FBXW7	55294	Q969H0	F-box and WD repeat domain containing 7	Enzyme modulator	257	0.465	0.808	0.99949	0.02	SERPINA1	Serpin Family A Member 1	Protein Coding	P01009	56	GC14M094376	3.0189	https://www.genecards.org/cgi-bin/carddisp.pl?gene=SERPINA1
	Colitis	C0009319	GIMAP5	55340	Q96F15	GTPase, IMAP family member 5		15	0.78	0.346	0.096506	0.02	NR1H4	Nuclear Receptor Subfamily 1 Group H Member 4	Protein Coding	Q96RI1	54	GC12P100473	3.01562	https://www.genecards.org/cgi-bin/carddisp.pl?gene=NR1H4
	Colitis	C0009319	LAPTM4B	55353	Q86VI4	lysosomal protein transmembrane 4 beta	Transporter	88	0.579	0.692	4.2764e-13	0.02	MUTYH	MutY DNA Glycosylase	Protein Coding	Q9UIF7	52	GC01M045329	3.01388	https://www.genecards.org/cgi-bin/carddisp.pl?gene=MUTYH
	Colitis	C0009319	MIR429	554210		microRNA 429		117	0.544	0.731		0.02	SLC9A3	Solute Carrier Family 9 Member A3	Protein Coding	P48764	55	GC05M000472	3.01072	https://www.genecards.org/cgi-bin/carddisp.pl?gene=SLC9A3
	Colitis	C0009319	PRKAA1	5562	Q13131	protein kinase AMP-activated catalytic subunit alpha 1	Kinase	325	0.453	0.846	0.13725	0.02	CXCR1	C-X-C Motif Chemokine Receptor 1	Protein Coding	P25024	50	GC02M218162	3.00916	https://www.genecards.org/cgi-bin/carddisp.pl?gene=CXCR1
	Colitis	C0009319	PRKAA2	5563	P54646	protein kinase AMP-activated catalytic subunit alpha 2	Kinase	317	0.456	0.846	3.5282e-08	0.02	HP	Haptoglobin	Protein Coding	P00738	52	GC16P073300	3.00226	https://www.genecards.org/cgi-bin/carddisp.pl?gene=HP
	Colitis	C0009319	PRKAB1	5564	Q9Y478	protein kinase AMP-activated non-catalytic subunit beta 1	Kinase	296	0.46	0.846	0.0052573	0.02	LOC126805749	BRD4-Independent Group 4 Enhancer GRCh37_chr1:65312286-65313485	Functional Element		4	GC01P064846	2.98761	https://www.genecards.org/cgi-bin/carddisp.pl?gene=LOC126805749
	Colitis	C0009319	MAPK9	5601	P45984	mitogen-activated protein kinase 9	Kinase	115	0.561	0.731	0.069738	0.02	CBR3-AS1	CBR3 Antisense RNA 1	RNA Gene		21	GC21M036090	2.98469	https://www.genecards.org/cgi-bin/carddisp.pl?gene=CBR3-AS1
	Colitis	C0009319	PROS1	5627	P07225	protein S		283	0.467	0.846	0.00047089	0.02	MIR140	MicroRNA 140	RNA Gene		26	GC16P069934	2.98211	https://www.genecards.org/cgi-bin/carddisp.pl?gene=MIR140
	Colitis	C0009319	RELN	5649	P78509	reelin		178	0.515	0.731	1	0.02	MIR200C	MicroRNA 200c	RNA Gene		25	GC12P028324	2.9787	https://www.genecards.org/cgi-bin/carddisp.pl?gene=MIR200C
	Colitis	C0009319	MUC13	56667	Q9H3R2	mucin 13, cell surface associated		54	0.633	0.5	0.0024356	0.02	MIR19A	MicroRNA 19a	RNA Gene		22	GC13P091617	2.96903	https://www.genecards.org/cgi-bin/carddisp.pl?gene=MIR19A
	Colitis	C0009319	PSMD7	5713	P51665	proteasome 26S subunit, non-ATPase 7	Enzyme	114	0.551	0.692	0.26367	0.02	NR2C2AP	Nuclear Receptor 2C2 Associated Protein	Protein Coding	Q86WQ0	39	GC19M019201	2.96831	https://www.genecards.org/cgi-bin/carddisp.pl?gene=NR2C2AP
	Colitis	C0009319	PTGDS	5730	P41222	prostaglandin D2 synthase	Enzyme	195	0.503	0.846	0.0050922	0.02	LOC126859653	CDK7 Strongly-Dependent Group 2 Enhancer GRCh37_chr6:31929542-31930741	Functional Element		4	GC06P106413	2.96831	https://www.genecards.org/cgi-bin/carddisp.pl?gene=LOC126859653
	Colitis	C0009319	AICDA	57379	Q9GZX7	activation induced cytidine deaminase	Enzyme	265	0.463	0.885	9.2098e-06	0.02	HMGB1	High Mobility Group Box 1	Protein Coding	P09429	55	GC13M030456	2.96813	https://www.genecards.org/cgi-bin/carddisp.pl?gene=HMGB1
	Colitis	C0009319	PTGS1	5742	P23219	prostaglandin-endoperoxide synthase 1	Enzyme	318	0.46	0.885	6.2425e-07	0.02	ECM1	Extracellular Matrix Protein 1	Protein Coding	Q16610	51	GC01P150508	2.96534	https://www.genecards.org/cgi-bin/carddisp.pl?gene=ECM1
	Colitis	C0009319	MRTFA	57591	Q969V6	myocardin related transcription factor A		99	0.572	0.615	0.99768	0.02	HLA-A	Major Histocompatibility Complex, Class I, A	Protein Coding	P04439	53	GC06P104057	2.96437	https://www.genecards.org/cgi-bin/carddisp.pl?gene=HLA-A
	Colitis	C0009319	TRPV4	59341	Q9HBA0	transient receptor potential cation channel subfamily V member 4	Ion channel	422	0.457	0.808	2.237e-16	0.02	S100A8	S100 Calcium Binding Protein A8	Protein Coding	P05109	49	GC01M156024	2.96126	https://www.genecards.org/cgi-bin/carddisp.pl?gene=S100A8
	Colitis	C0009319	BCL3	602	P20749	BCL3 transcription coactivator		136	0.541	0.731	0.98871	0.02	MUC3A	Mucin 3A, Cell Surface Associated	Protein Coding	Q02505	41	GC07P100949	2.94803	https://www.genecards.org/cgi-bin/carddisp.pl?gene=MUC3A
	Colitis	C0009319	RNF5	6048	Q99942	ring finger protein 5	Enzyme	28	0.716	0.538	3.6989e-05	0.02	CCNY	Cyclin Y	Protein Coding	Q8ND76	44	GC10P035254	2.93678	https://www.genecards.org/cgi-bin/carddisp.pl?gene=CCNY
	Colitis	C0009319	RPS6KA3	6197	P51812	ribosomal protein S6 kinase A3	Kinase	315	0.491	0.846	0.99999	0.02	CD40	CD40 Molecule	Protein Coding	P25942	57	GC20P046118	2.93664	https://www.genecards.org/cgi-bin/carddisp.pl?gene=CD40
	Colitis	C0009319	S100A4	6275	P26447	S100 calcium binding protein A4	Calcium-binding protein	308	0.448	0.769	0.0061838	0.02	MTUS2	Microtubule Associated Scaffold Protein 2	Protein Coding	Q5JR59	41	GC13P028820	2.93505	https://www.genecards.org/cgi-bin/carddisp.pl?gene=MTUS2
	Colitis	C0009319	S100A8	6279	P05109	S100 calcium binding protein A8	Calcium-binding protein	369	0.43	0.962	0.13761	0.02	GCG	Glucagon	Protein Coding	P01275	48	GC02M162142	2.93135	https://www.genecards.org/cgi-bin/carddisp.pl?gene=GCG
	Colitis	C0009319	S100A12	6283	P80511	S100 calcium binding protein A12	Calcium-binding protein	221	0.488	0.846	0.48234	0.02	CFI	Complement Factor I	Protein Coding	P05156	54	GC04M109732	2.92864	https://www.genecards.org/cgi-bin/carddisp.pl?gene=CFI
	Colitis	C0009319	S100B	6285	P04271	S100 calcium binding protein B	Calcium-binding protein	599	0.383	0.923	0.04387	0.02	SRC	SRC Proto-Oncogene, Non-Receptor Tyrosine Kinase	Protein Coding	P12931	58	GC20P037344	2.9247	https://www.genecards.org/cgi-bin/carddisp.pl?gene=SRC
	Colitis	C0009319	SAA1	6288	P0DJI8	serum amyloid A1	Transporter	188	0.513	0.808	0.01493	0.02	MIR20A	MicroRNA 20a	RNA Gene		22	GC13P091621	2.92133	https://www.genecards.org/cgi-bin/carddisp.pl?gene=MIR20A
	Colitis	C0009319	CCL5	6352	P13501	C-C motif chemokine ligand 5	Signaling	514	0.403	0.885	0.0017516	0.02	CLDN15	Claudin 15	Protein Coding	P56746	41	GC07M101232	2.911	https://www.genecards.org/cgi-bin/carddisp.pl?gene=CLDN15
	Colitis	C0009319	CCL8	6355	P80075	C-C motif chemokine ligand 8	Signaling	115	0.546	0.692	0.041412	0.02	NRON	Non-Coding Repressor Of NFAT	RNA Gene		21	GC09M126407	2.89288	https://www.genecards.org/cgi-bin/carddisp.pl?gene=NRON
	Colitis	C0009319	CCL11	6356	P51671	C-C motif chemokine ligand 11	Signaling	250	0.473	0.885	0.010211	0.02	FGFR2	Fibroblast Growth Factor Receptor 2	Protein Coding	P21802	62	GC10M121478	2.88354	https://www.genecards.org/cgi-bin/carddisp.pl?gene=FGFR2
	Colitis	C0009319	CCL20	6364	P78556	C-C motif chemokine ligand 20	Signaling	242	0.474	0.846	0.00024242	0.02	MIR106A	MicroRNA 106a	RNA Gene		21	GC0XM134379	2.88354	https://www.genecards.org/cgi-bin/carddisp.pl?gene=MIR106A
	Colitis	C0009319	CCL25	6370	O15444	C-C motif chemokine ligand 25	Signaling	61	0.61	0.692	0.015241	0.02	MIR18A	MicroRNA 18a	RNA Gene		21	GC13P091622	2.88354	https://www.genecards.org/cgi-bin/carddisp.pl?gene=MIR18A
	Colitis	C0009319	PRDM1	639	O75626	PR/SET domain 1		126	0.538	0.731	0.9565	0.02	SELP	Selectin P	Protein Coding	P16109	52	GC01M169558	2.88311	https://www.genecards.org/cgi-bin/carddisp.pl?gene=SELP
	Colitis	C0009319	SETMAR	6419	Q53H47	SET domain and mariner transposase fusion gene	Epigenetic regulator	61	0.617	0.692	0.00010188	0.02	HLA-DRB9	Major Histocompatibility Complex, Class II, DR Beta 9 (Pseudogene)	Pseudogene		14	GC06M080964	2.87869	https://www.genecards.org/cgi-bin/carddisp.pl?gene=HLA-DRB9
	Colitis	C0009319	CLEC7A	64581	Q9BXN2	C-type lectin domain containing 7A		126	0.553	0.769	5.5087e-12	0.02	CDH3	Cadherin 3	Protein Coding	P22223	54	GC16P068699	2.87705	https://www.genecards.org/cgi-bin/carddisp.pl?gene=CDH3
	Colitis	C0009319	FNDC4	64838	Q9H6D8	fibronectin type III domain containing 4		9	0.821	0.192	0.88104	0.02	LRRC70	Leucine Rich Repeat Containing 70	Protein Coding	Q7Z2Q7	35	GC05P062579	2.87523	https://www.genecards.org/cgi-bin/carddisp.pl?gene=LRRC70
	Colitis	C0009319	SLC3A2	6520	P08195	solute carrier family 3 member 2	Transporter	108	0.565	0.731	4.2163e-08	0.02	SPP1	Secreted Phosphoprotein 1	Protein Coding	P10451	52	GC04P087975	2.87258	https://www.genecards.org/cgi-bin/carddisp.pl?gene=SPP1
	Colitis	C0009319	SLC9A1	6548	P19634	solute carrier family 9 member A1	Transporter	144	0.55	0.731	0.79049	0.02	SELE	Selectin E	Protein Coding	P16581	50	GC01M169722	2.86726	https://www.genecards.org/cgi-bin/carddisp.pl?gene=SELE
	Colitis	C0009319	SLC9A3	6550	P48764	solute carrier family 9 member A3	Transporter	73	0.612	0.615	0.97845	0.02	ODC1	Ornithine Decarboxylase 1	Protein Coding	P11926	55	GC02M010432	2.83819	https://www.genecards.org/cgi-bin/carddisp.pl?gene=ODC1
	Colitis	C0009319	SMPD1	6609	P17405	sphingomyelin phosphodiesterase 1	Enzyme	247	0.499	0.885	3.8932e-10	0.02	MIR10B	MicroRNA 10b	RNA Gene		25	GC02P176150	2.83769	https://www.genecards.org/cgi-bin/carddisp.pl?gene=MIR10B
	Colitis	C0009319	SIGLEC1	6614	Q9BZZ2	sialic acid binding Ig like lectin 1		75	0.597	0.654	5.3298e-46	0.02	MIR34A	MicroRNA 34a	RNA Gene		25	GC01M010148	2.83769	https://www.genecards.org/cgi-bin/carddisp.pl?gene=MIR34A
	Colitis	C0009319	ST14	6768	Q9Y5Y6	suppression of tumorigenicity 14	Enzyme	170	0.514	0.769	0.56042	0.02	MIR182	MicroRNA 182	RNA Gene		24	GC07M129770	2.83769	https://www.genecards.org/cgi-bin/carddisp.pl?gene=MIR182
	Colitis	C0009319	STAT5B	6777	P51692	signal transducer and activator of transcription 5B	Nucleic acid binding	357	0.442	0.808	0.99988	0.02	MIR342	MicroRNA 342	RNA Gene		22	GC14P100109	2.83769	https://www.genecards.org/cgi-bin/carddisp.pl?gene=MIR342
	Colitis	C0009319	STK11	6794	Q15831	serine/threonine kinase 11	Kinase	372	0.435	0.808	0.9934	0.02	MIR675	MicroRNA 675	RNA Gene		21	GC11M008039	2.83769	https://www.genecards.org/cgi-bin/carddisp.pl?gene=MIR675
	Colitis	C0009319	SYK	6850	P43405	spleen associated tyrosine kinase	Kinase	229	0.475	0.808	0.99986	0.02	MIR224	MicroRNA 224	RNA Gene		19	GC0XM151958	2.83769	https://www.genecards.org/cgi-bin/carddisp.pl?gene=MIR224
	Colitis	C0009319	TEK	7010	Q02763	TEK receptor tyrosine kinase	Kinase	300	0.462	0.692	1	0.02	NORAD	Non-Coding RNA Activated By DNA Damage	RNA Gene		21	GC20M036369	2.83271	https://www.genecards.org/cgi-bin/carddisp.pl?gene=NORAD
	Colitis	C0009319	TH	7054	P07101	tyrosine hydroxylase		321	0.462	0.885	1.6878e-06	0.02	FFAR2	Free Fatty Acid Receptor 2	Protein Coding	O15552	48	GC19P083149	2.8324	https://www.genecards.org/cgi-bin/carddisp.pl?gene=FFAR2
	Colitis	C0009319	THBS1	7057	P07996	thrombospondin 1		480	0.407	0.885	0.99985	0.02	CCL25	C-C Motif Chemokine Ligand 25	Protein Coding	O15444	44	GC19P008052	2.82569	https://www.genecards.org/cgi-bin/carddisp.pl?gene=CCL25
	Colitis	C0009319	TIMP1	7076	P01033	TIMP metallopeptidase inhibitor 1	Enzyme modulator	603	0.38	0.885	0.4993	0.02	VIP	Vasoactive Intestinal Peptide	Protein Coding	P01282	51	GC06P152750	2.81407	https://www.genecards.org/cgi-bin/carddisp.pl?gene=VIP
	Colitis	C0009319	TM7SF2	7108	O76062	transmembrane 7 superfamily member 2	Enzyme	217	0.486	0.808	1.366e-07	0.02	GSTM1	Glutathione S-Transferase Mu 1	Protein Coding	P09488	49	GC01P109687	2.80138	https://www.genecards.org/cgi-bin/carddisp.pl?gene=GSTM1
	Colitis	C0009319	TNFAIP6	7130	P98066	TNF alpha induced protein 6		91	0.582	0.731	1.0939e-06	0.02	TTC7A	Tetratricopeptide Repeat Domain 7A	Protein Coding	Q9ULT0	45	GC02P046906	2.79748	https://www.genecards.org/cgi-bin/carddisp.pl?gene=TTC7A
	Colitis	C0009319	CRISP2	7180	P16562	cysteine rich secretory protein 2	Immune response	168	0.512	0.769	1.4437e-12	0.02	NAT2	N-Acetyltransferase 2	Protein Coding	P11245	48	GC08P018391	2.78949	https://www.genecards.org/cgi-bin/carddisp.pl?gene=NAT2
	Colitis	C0009319	TRAF6	7189	Q9Y4K3	TNF receptor associated factor 6	Signaling	254	0.472	0.808	0.99739	0.02	MIR3936	MicroRNA 3936	RNA Gene		16	GC05M132365	2.77674	https://www.genecards.org/cgi-bin/carddisp.pl?gene=MIR3936
	Colitis	C0009319	XBP1	7494	P17861	X-box binding protein 1		234	0.477	0.846	0.032014	0.02	CDX2	Caudal Type Homeobox 2	Protein Coding	Q99626	48	GC13M027962	2.77011	https://www.genecards.org/cgi-bin/carddisp.pl?gene=CDX2
	Colitis	C0009319	XPNPEP1	7511	Q9NQW7	X-prolyl aminopeptidase 1		20	0.729	0.346	0.33296	0.02	BLM	BLM RecQ Like Helicase	Protein Coding	P54132	56	GC15P090717	2.7639	https://www.genecards.org/cgi-bin/carddisp.pl?gene=BLM
	Colitis	C0009319	TRPM8	79054	Q7Z2W7	transient receptor potential cation channel subfamily M member 8	Ion channel	127	0.553	0.808	4.5964e-29	0.02	IL33	Interleukin 33	Protein Coding	O95760	45	GC09P008195	2.76043	https://www.genecards.org/cgi-bin/carddisp.pl?gene=IL33
	Colitis	C0009319	LAP	7939		Laryngeal adductor paralysis		50	0.619	0.731		0.02	VIL1	Villin 1	Protein Coding	P09327	47	GC02P218419	2.7556	https://www.genecards.org/cgi-bin/carddisp.pl?gene=VIL1
	Colitis	C0009319	CALCA	796	P01258;P06881	calcitonin related polypeptide alpha	Signaling	467	0.416	0.923	0.015562	0.02	RAC1	Rac Family Small GTPase 1	Protein Coding	P63000	56	GC07P006378	2.74937	https://www.genecards.org/cgi-bin/carddisp.pl?gene=RAC1
	Colitis	C0009319	RHBDF2	79651	Q6PJF5	rhomboid 5 homolog 2	Enzyme	90	0.595	0.538	0.0011919	0.02	LEP	Leptin	Protein Coding	P41159	53	GC07P128241	2.7469	https://www.genecards.org/cgi-bin/carddisp.pl?gene=LEP
	Colitis	C0009319	CALR	811	P27797	calreticulin	Calcium-binding protein	487	0.413	0.923	0.89133	0.02	IL2RG	Interleukin 2 Receptor Subunit Gamma	Protein Coding	P31785	54	GC0XM071108	2.7341	https://www.genecards.org/cgi-bin/carddisp.pl?gene=IL2RG
	Colitis	C0009319	SLC7A5	8140	Q01650	solute carrier family 7 member 5	Transporter	173	0.513	0.808	0.23505	0.02	AHR	Aryl Hydrocarbon Receptor	Protein Coding	P35869	53	GC07P016916	2.73193	https://www.genecards.org/cgi-bin/carddisp.pl?gene=AHR
	Colitis	C0009319	SPZ1	84654	Q9BXG8	spermatogenic leucine zipper 1		173	0.507	0.769		0.02	ERBB2	Erb-B2 Receptor Tyrosine Kinase 2	Protein Coding	P04626	62	GC17P039687	2.72316	https://www.genecards.org/cgi-bin/carddisp.pl?gene=ERBB2
	Colitis	C0009319	RETNLB	84666	Q9BQ08	resistin like beta		16	0.769	0.231	0.04265	0.02	CAT	Catalase	Protein Coding	P04040	58	GC11P034460	2.71232	https://www.genecards.org/cgi-bin/carddisp.pl?gene=CAT
	Colitis	C0009319	GPR65	8477	Q8IYL9	G protein-coupled receptor 65	G-protein coupled receptor	47	0.653	0.5	0.1114	0.02	HLA-DMA	Major Histocompatibility Complex, Class II, DM Alpha	Protein Coding	P28067	45	GC06M080991	2.71085	https://www.genecards.org/cgi-bin/carddisp.pl?gene=HLA-DMA
	Colitis	C0009319	RUNX2	860	Q13950	RUNX family transcription factor 2	Transcription factor	405	0.437	0.846	0.94884	0.02	WIPF1	WAS/WASL Interacting Protein Family Member 1	Protein Coding	O43516	49	GC02M174559	2.7097	https://www.genecards.org/cgi-bin/carddisp.pl?gene=WIPF1
	Colitis	C0009319	TP63	8626	Q9H3D4	tumor protein p63	Transcription factor	816	0.362	0.769	0.99728	0.02	H2AC18	H2A Clustered Histone 18	Protein Coding	Q6FI13	36	GC01M155818	2.70896	https://www.genecards.org/cgi-bin/carddisp.pl?gene=H2AC18
	Colitis	C0009319	TNFRSF25	8718	Q93038	TNF receptor superfamily member 25		96	0.573	0.769	0.0086475	0.02	APOH	Apolipoprotein H	Protein Coding	P02749	50	GC17M066212	2.70718	https://www.genecards.org/cgi-bin/carddisp.pl?gene=APOH
	Colitis	C0009319	TNFSF14	8740	O43557	TNF superfamily member 14	Signaling	143	0.529	0.769	0.051663	0.02	CXCR3	C-X-C Motif Chemokine Receptor 3	Protein Coding	P49682	50	GC0XM071615	2.70525	https://www.genecards.org/cgi-bin/carddisp.pl?gene=CXCR3
	Colitis	C0009319	SOCS2	8835	O14508	suppressor of cytokine signaling 2	Enzyme modulator	104	0.56	0.731	0.62999	0.02	ATM	ATM Serine/Threonine Kinase	Protein Coding	Q13315	60	GC11P108222	2.70414	https://www.genecards.org/cgi-bin/carddisp.pl?gene=ATM
	Colitis	C0009319	SPHK1	8877	Q9NYA1	sphingosine kinase 1	Kinase	236	0.48	0.808	3.0327e-07	0.02	ITGAL	Integrin Subunit Alpha L	Protein Coding	P20701	53	GC16P030472	2.69799	https://www.genecards.org/cgi-bin/carddisp.pl?gene=ITGAL
	Colitis	C0009319	SGPL1	8879	O95470	sphingosine-1-phosphate lyase 1		85	0.597	0.731	0.0036264	0.02	MUC1	Mucin 1, Cell Surface Associated	Protein Coding	P15941	55	GC01M155185	2.69688	https://www.genecards.org/cgi-bin/carddisp.pl?gene=MUC1
	Colitis	C0009319	SOCS3	9021	O14543	suppressor of cytokine signaling 3	Enzyme modulator	375	0.434	0.808	0.74613	0.02	ARPC2	Actin Related Protein 2/3 Complex Subunit 2	Protein Coding	O15144	49	GC02P218217	2.68914	https://www.genecards.org/cgi-bin/carddisp.pl?gene=ARPC2
	Colitis	C0009319	ARHGEF2	9181	Q92974	Rho/Rac guanine nucleotide exchange factor 2		205	0.502	0.769	1	0.02	KIF21B	Kinesin Family Member 21B	Protein Coding	O75037	42	GC01M200938	2.6773	https://www.genecards.org/cgi-bin/carddisp.pl?gene=KIF21B
	Colitis	C0009319	MSC	9242	O60682	musculin		241	0.475	0.846	0.024651	0.02	RNY3	RNA, Ro60-Associated Y3	RNA Gene		18	GC07P152245	2.6712	https://www.genecards.org/cgi-bin/carddisp.pl?gene=RNY3
	Colitis	C0009319	KLF4	9314	O43474	Kruppel like factor 4	Nucleic acid binding	307	0.449	0.769	0.99714	0.02	BSN	Bassoon Presynaptic Cytomatrix Protein	Protein Coding	Q9UPA5	43	GC03P049554	2.66886	https://www.genecards.org/cgi-bin/carddisp.pl?gene=BSN
	Colitis	C0009319	SLC9A3R1	9368	O14745	SLC9A3 regulator 1		116	0.547	0.577	8.8416e-05	0.02	IL1R2	Interleukin 1 Receptor Type 2	Protein Coding	P27930	53	GC02P101991	2.66097	https://www.genecards.org/cgi-bin/carddisp.pl?gene=IL1R2
	Colitis	C0009319	ADA	100	P00813	adenosine deaminase	Enzyme	379	0.44	0.885	2.8825e-12	0.01	SLC15A1	Solute Carrier Family 15 Member 1	Protein Coding	P46059	49	GC13M098683	2.66095	https://www.genecards.org/cgi-bin/carddisp.pl?gene=SLC15A1
	Colitis	C0009319	SRA1	10011	Q9HD15	steroid receptor RNA activator 1		102	0.568	0.615	5.19e-06	0.01	NPR3	Natriuretic Peptide Receptor 3	Protein Coding	P17342	52	GC05P032689	2.66086	https://www.genecards.org/cgi-bin/carddisp.pl?gene=NPR3
	Colitis	C0009319	MIR665	100126315		microRNA 665		42	0.653	0.577		0.01	MT-CO1	Mitochondrially Encoded Cytochrome C Oxidase I	Protein Coding	P00395	38	GCMTP005906	2.65832	https://www.genecards.org/cgi-bin/carddisp.pl?gene=MT-CO1
	Colitis	C0009319	MIR543	100126335		microRNA 543		68	0.593	0.692		0.01	ICAM3	Intercellular Adhesion Molecule 3	Protein Coding	P32942	50	GC19M010438	2.65577	https://www.genecards.org/cgi-bin/carddisp.pl?gene=ICAM3
	Colitis	C0009319	INSL5	10022	Q9Y5Q6	insulin like 5		10	0.792	0.231	0.13604	0.01	EBI3	Epstein-Barr Virus Induced 3	Protein Coding	Q14213	45	GC19P006140	2.64608	https://www.genecards.org/cgi-bin/carddisp.pl?gene=EBI3
	Colitis	C0009319	PSC	100653366		Cholangitis, primary sclerosing		67	0.603	0.731		0.01	C3	Complement C3	Protein Coding	P01024	56	GC19M006677	2.64519	https://www.genecards.org/cgi-bin/carddisp.pl?gene=C3
	Colitis	C0009319	CDH11	1009	P55287	cadherin 11		203	0.512	0.808	0.9999	0.01	ORMDL3	ORMDL Sphingolipid Biosynthesis Regulator 3	Protein Coding	Q8N138	44	GC17M039921	2.64142	https://www.genecards.org/cgi-bin/carddisp.pl?gene=ORMDL3
	Colitis	C0009319	LRPPRC	10128	P42704	leucine rich pentatricopeptide repeat containing		220	0.493	0.769	2.3019e-10	0.01	IL12RB2	Interleukin 12 Receptor Subunit Beta 2	Protein Coding	Q99665	50	GC01P067307	2.63807	https://www.genecards.org/cgi-bin/carddisp.pl?gene=IL12RB2
	Colitis	C0009319	TRAP1	10131	Q12931	TNF receptor associated protein 1	Chaperone	90	0.59	0.615	1.5965e-29	0.01	MIR146A	MicroRNA 146a	RNA Gene		25	GC05P160485	2.6355	https://www.genecards.org/cgi-bin/carddisp.pl?gene=MIR146A
	Colitis	C0009319	OPTN	10133	Q96CV9	optineurin		136	0.548	0.808	5.91e-18	0.01	IL3	Interleukin 3	Protein Coding	P08700	52	GC05P132060	2.634	https://www.genecards.org/cgi-bin/carddisp.pl?gene=IL3
	Colitis	C0009319	EBI3	10148	Q14213	Epstein-Barr virus induced 3	Signaling	233	0.474	0.808	0.10797	0.01	MYD88	MYD88 Innate Immune Signal Transduction Adaptor	Protein Coding	Q99836	56	GC03P038185	2.63371	https://www.genecards.org/cgi-bin/carddisp.pl?gene=MYD88
	Colitis	C0009319	CDH17	1015	Q12864	cadherin 17		58	0.636	0.615	3.4172e-14	0.01	CXCR2	C-X-C Motif Chemokine Receptor 2	Protein Coding	P25025	58	GC02P218125	2.6326	https://www.genecards.org/cgi-bin/carddisp.pl?gene=CXCR2
	Colitis	C0009319	CHST4	10164	Q8NCG5	carbohydrate sulfotransferase 4		12	0.792	0.269	2.0001e-09	0.01	MIR24-2	MicroRNA 24-2	RNA Gene		22	GC19M015529	2.63003	https://www.genecards.org/cgi-bin/carddisp.pl?gene=MIR24-2
	Colitis	C0009319	TNK2	10188	Q07912	tyrosine kinase non receptor 2	Kinase	59	0.623	0.538	8.22e-12	0.01	MLH3	MutL Homolog 3	Protein Coding	Q9UHC1	47	GC14M075013	2.6127	https://www.genecards.org/cgi-bin/carddisp.pl?gene=MLH3
	Colitis	C0009319	PSME3	10197	P61289	proteasome activator subunit 3		78	0.587	0.654	0.99714	0.01	MIR139	MicroRNA 139	RNA Gene		24	GC11M072615	2.60796	https://www.genecards.org/cgi-bin/carddisp.pl?gene=MIR139
	Colitis	C0009319	KLRG1	10219	Q96E93	killer cell lectin like receptor G1		43	0.653	0.615	0.0034459	0.01	BLTP1	Bridge-Like Lipid Transfer Protein Family Member 1	Protein Coding	Q2LD37	40	GC04P122154	2.60511	https://www.genecards.org/cgi-bin/carddisp.pl?gene=BLTP1
	Colitis	C0009319	GDF11	10220	O95390	growth differentiation factor 11	Signaling	86	0.584	0.692	0.97645	0.01	AGER	Advanced Glycosylation End-Product Specific Receptor	Protein Coding	Q15109	53	GC06M032180	2.60482	https://www.genecards.org/cgi-bin/carddisp.pl?gene=AGER
	Colitis	C0009319	CDK9	1025	P50750	cyclin dependent kinase 9	Kinase	204	0.498	0.769	8.893e-05	0.01	CXCL1	C-X-C Motif Chemokine Ligand 1	Protein Coding	P09341	49	GC04P073869	2.60449	https://www.genecards.org/cgi-bin/carddisp.pl?gene=CXCL1
	Colitis	C0009319	RAMP1	10267	O60894	receptor activity modifying protein 1	Receptor	37	0.663	0.5	0.13181	0.01	PSMB9	Proteasome 20S Subunit Beta 9	Protein Coding	P28065	53	GC06P104131	2.59886	https://www.genecards.org/cgi-bin/carddisp.pl?gene=PSMB9
	Colitis	C0009319	ZMPSTE24	10269	O75844	zinc metallopeptidase STE24	Enzyme	265	0.517	0.731	8.8702e-16	0.01	NOTCH1	Notch Receptor 1	Protein Coding	P46531	58	GC09M138170	2.59866	https://www.genecards.org/cgi-bin/carddisp.pl?gene=NOTCH1
	Colitis	C0009319	PRSS16	10279	Q9NQE7	serine protease 16	Enzyme	12	0.792	0.346	4.0615e-07	0.01	IBD21	Inflammatory Bowel Disease-21	Genetic Locus		2	GC18U900466	2.592	https://www.genecards.org/cgi-bin/carddisp.pl?gene=IBD21
	Colitis	C0009319	APC2	10297	O95996	APC regulator of WNT signaling pathway 2		108	0.582	0.654	0.99994	0.01	SATB2	SATB Homeobox 2	Protein Coding	Q9UPW6	52	GC02M199269	2.5829	https://www.genecards.org/cgi-bin/carddisp.pl?gene=SATB2
	Colitis	C0009319	TLR6	10333	Q9Y2C9	toll like receptor 6		106	0.556	0.769	2.2508e-05	0.01	NLRC4	NLR Family CARD Domain Containing 4	Protein Coding	Q9NPP4	50	GC02M032224	2.5761	https://www.genecards.org/cgi-bin/carddisp.pl?gene=NLRC4
	Colitis	C0009319	NDRG1	10397	Q92597	N-myc downstream regulated 1	Enzyme	225	0.488	0.731	0.011324	0.01	GALNT12	Polypeptide N-Acetylgalactosaminyltransferase 12	Protein Coding	Q8IXK2	46	GC09P098807	2.57509	https://www.genecards.org/cgi-bin/carddisp.pl?gene=GALNT12
	Colitis	C0009319	IFITM3	10410	Q01628	interferon induced transmembrane protein 3		60	0.626	0.385	0.030466	0.01	EP300	E1A Binding Protein P300	Protein Coding	Q09472	60	GC22P052546	2.57006	https://www.genecards.org/cgi-bin/carddisp.pl?gene=EP300
	Colitis	C0009319	YAP1	10413	P46937	Yes associated protein 1	Enzyme modulator	374	0.432	0.808	0.99918	0.01	MIR29B2	MicroRNA 29b-2	RNA Gene		21	GC01M207821	2.57006	https://www.genecards.org/cgi-bin/carddisp.pl?gene=MIR29B2
	Colitis	C0009319	PRMT5	10419	O14744	protein arginine methyltransferase 5	Epigenetic regulator	131	0.539	0.769	0.99999	0.01	RAB27A	RAB27A, Member RAS Oncogene Family	Protein Coding	P51159	54	GC15M055202	2.56865	https://www.genecards.org/cgi-bin/carddisp.pl?gene=RAB27A
	Colitis	C0009319	CD52	1043	P31358	CD52 molecule		60	0.615	0.5	0.40282	0.01	LSR	Lipolysis Stimulated Lipoprotein Receptor	Protein Coding	Q86X29	47	GC19P083145	2.56216	https://www.genecards.org/cgi-bin/carddisp.pl?gene=LSR
	Colitis	C0009319	CDX2	1045	Q99626	caudal type homeobox 2	Transcription factor	278	0.458	0.769	0.52887	0.01	NECTIN3	Nectin Cell Adhesion Molecule 3	Protein Coding	Q9NQS3	46	GC03P111071	2.56216	https://www.genecards.org/cgi-bin/carddisp.pl?gene=NECTIN3
	Colitis	C0009319	CAP1	10487	Q01518	cyclase associated actin cytoskeleton regulatory protein 1	Cellular structure	149	0.529	0.808	0.019817	0.01	DLD	Dihydrolipoamide Dehydrogenase	Protein Coding	P09622	56	GC07P107890	2.55053	https://www.genecards.org/cgi-bin/carddisp.pl?gene=DLD
	Colitis	C0009319	CEBPB	1051	P17676	CCAAT enhancer binding protein beta	Transcription factor	182	0.508	0.731	0.35809	0.01	ENTPD1	Ectonucleoside Triphosphate Diphosphohydrolase 1	Protein Coding	P49961	57	GC10P098649	2.54515	https://www.genecards.org/cgi-bin/carddisp.pl?gene=ENTPD1
	Colitis	C0009319	CEBPD	1052	P49716	CCAAT enhancer binding protein delta	Transcription factor	97	0.57	0.769	0.61219	0.01	LGALS1	Galectin 1	Protein Coding	P09382	49	GC22P037675	2.54036	https://www.genecards.org/cgi-bin/carddisp.pl?gene=LGALS1
	Colitis	C0009319	PRDX4	10549	Q13162	peroxiredoxin 4	Enzyme	59	0.619	0.692	0.026755	0.01	REV3L	REV3 Like, DNA Directed Polymerase Zeta Catalytic Subunit	Protein Coding	O60673	52	GC06M111299	2.53939	https://www.genecards.org/cgi-bin/carddisp.pl?gene=REV3L
	Colitis	C0009319	SORBS1	10580	Q9BX66	sorbin and SH3 domain containing 1		124	0.554	0.769	1.534e-12	0.01	MIR221	MicroRNA 221	RNA Gene		23	GC0XM045746	2.53866	https://www.genecards.org/cgi-bin/carddisp.pl?gene=MIR221
	Colitis	C0009319	OGA	10724	O60502	O-GlcNAcase		140	0.534	0.731	0.96569	0.01	PALB2	Partner And Localizer Of BRCA2	Protein Coding	Q86YC2	51	GC16M023603	2.53488	https://www.genecards.org/cgi-bin/carddisp.pl?gene=PALB2
	Colitis	C0009319	NFAT5	10725	O94916	nuclear factor of activated T cells 5	Transcription factor	88	0.601	0.692	1	0.01	TUG1	Taurine Up-Regulated 1	Protein Coding	A0A6I8PU40	26	GC22P030969	2.53488	https://www.genecards.org/cgi-bin/carddisp.pl?gene=TUG1
	Colitis	C0009319	IQGAP2	10788	Q13576	IQ motif containing GTPase activating protein 2	Enzyme modulator	46	0.674	0.269	8.4988e-27	0.01	CASP8	Caspase 8	Protein Coding	Q14790	59	GC02P201233	2.52142	https://www.genecards.org/cgi-bin/carddisp.pl?gene=CASP8
	Colitis	C0009319	CFTR	1080	P13569	CF transmembrane conductance regulator	Ion channel	476	0.424	0.885	2.1735e-58	0.01	CXCL9	C-X-C Motif Chemokine Ligand 9	Protein Coding	Q07325	45	GC04M076001	2.52126	https://www.genecards.org/cgi-bin/carddisp.pl?gene=CXCL9
	Colitis	C0009319	HSPH1	10808	Q92598	heat shock protein family H (Hsp110) member 1		48	0.65	0.538	0.99822	0.01	CCR9	C-C Motif Chemokine Receptor 9	Protein Coding	P51686	48	GC03P051140	2.51931	https://www.genecards.org/cgi-bin/carddisp.pl?gene=CCR9
	Colitis	C0009319	MRPS30	10884	Q9NP92	mitochondrial ribosomal protein S30		83	0.59	0.731	1.5937e-08	0.01	CLDN1	Claudin 1	Protein Coding	O95832	53	GC03M190305	2.51235	https://www.genecards.org/cgi-bin/carddisp.pl?gene=CLDN1
	Colitis	C0009319	PAPOLA	10914	P51003	poly(A) polymerase alpha	Nucleic acid binding	79	0.593	0.731	0.99998	0.01	CD86	CD86 Molecule	Protein Coding	P42081	51	GC03P122055	2.51149	https://www.genecards.org/cgi-bin/carddisp.pl?gene=CD86
	Colitis	C0009319	RAB32	10981	Q13637	RAB32, member RAS oncogene family		23	0.711	0.462	0.00065061	0.01	SLC6A4	Solute Carrier Family 6 Member 4	Protein Coding	P31645	54	GC17M030194	2.50867	https://www.genecards.org/cgi-bin/carddisp.pl?gene=SLC6A4
	Colitis	C0009319	EMILIN1	11117	Q9Y6C2	elastin microfibril interfacer 1		22	0.743	0.269	0.0043908	0.01	CDKAL1	CDK5 Regulatory Subunit Associated Protein 1 Like 1	Protein Coding	Q5VV42	46	GC06P020534	2.50565	https://www.genecards.org/cgi-bin/carddisp.pl?gene=CDKAL1
	Colitis	C0009319	PTPRT	11122	O14522	protein tyrosine phosphatase receptor type T	Enzyme	53	0.636	0.538	1	0.01	BCL2L1	BCL2 Like 1	Protein Coding	Q07817	54	GC20M031664	2.50505	https://www.genecards.org/cgi-bin/carddisp.pl?gene=BCL2L1
	Colitis	C0009319	FSTL1	11167	Q12841	follistatin like 1	Enzyme modulator	128	0.541	0.808	0.89403	0.01	FFAR3	Free Fatty Acid Receptor 3	Protein Coding	O14843	43	GC19P084270	2.50377	https://www.genecards.org/cgi-bin/carddisp.pl?gene=FFAR3
	Colitis	C0009319	IRAK3	11213	Q9Y616	interleukin 1 receptor associated kinase 3	Kinase	59	0.615	0.615	5.3092e-21	0.01	MIR196A1	MicroRNA 196a-1	RNA Gene		24	GC17M048632	2.49922	https://www.genecards.org/cgi-bin/carddisp.pl?gene=MIR196A1
	Colitis	C0009319	AKAP13	11214	Q12802	A-kinase anchoring protein 13		73	0.626	0.615	0.92909	0.01	NAT1	N-Acetyltransferase 1	Protein Coding	P18440	51	GC08P018183	2.49909	https://www.genecards.org/cgi-bin/carddisp.pl?gene=NAT1
	Colitis	C0009319	DUSP10	11221	Q9Y6W6	dual specificity phosphatase 10		36	0.686	0.577	0.8335	0.01	PVT1	Pvt1 Oncogene	RNA Gene		29	GC08P127908	2.49354	https://www.genecards.org/cgi-bin/carddisp.pl?gene=PVT1
	Colitis	C0009319	B4GALT7	11285	Q9UBV7	beta-1,4-galactosyltransferase 7		79	0.628	0.654	0.00011304	0.01	HTR3E	5-Hydroxytryptamine Receptor 3E	Protein Coding	A5X5Y0	42	GC03P184098	2.49297	https://www.genecards.org/cgi-bin/carddisp.pl?gene=HTR3E
	Colitis	C0009319	CHRM3	1131	P20309	cholinergic receptor muscarinic 3	G-protein coupled receptor	284	0.464	0.885	0.99253	0.01	FGFR3	Fibroblast Growth Factor Receptor 3	Protein Coding	P22607	62	GC04P001900	2.48903	https://www.genecards.org/cgi-bin/carddisp.pl?gene=FGFR3
	Colitis	C0009319	TUSC2	11334	O75896	tumor suppressor 2, mitochondrial calcium regulator		111	0.556	0.846	0.7671	0.01	AURKA	Aurora Kinase A	Protein Coding	O14965	58	GC20M056370	2.48903	https://www.genecards.org/cgi-bin/carddisp.pl?gene=AURKA
	Colitis	C0009319	AZIN2	113451	Q96A70	antizyme inhibitor 2	Enzyme	187	0.499	0.808	8.8707e-07	0.01	PMS2	PMS1 Homolog 2, Mismatch Repair System Component	Protein Coding	P54278	56	GC07M005973	2.48903	https://www.genecards.org/cgi-bin/carddisp.pl?gene=PMS2
	Colitis	C0009319	CHRNA4	1137	P43681	cholinergic receptor nicotinic alpha 4 subunit	Ion channel	248	0.492	0.808	8.5474e-05	0.01	MIR345	MicroRNA 345	RNA Gene		22	GC14P100307	2.48903	https://www.genecards.org/cgi-bin/carddisp.pl?gene=MIR345
	Colitis	C0009319	CYGB	114757	Q8WWM9	cytoglobin		88	0.579	0.577	0.10249	0.01	ADA	Adenosine Deaminase	Protein Coding	P00813	58	GC20M044620	2.48884	https://www.genecards.org/cgi-bin/carddisp.pl?gene=ADA
	Colitis	C0009319	PGLYRP3	114771	Q96LB9	peptidoglycan recognition protein 3		9	0.792	0.192	9.6075e-08	0.01	CCL7	C-C Motif Chemokine Ligand 7	Protein Coding	P80098	49	GC17P034270	2.47041	https://www.genecards.org/cgi-bin/carddisp.pl?gene=CCL7
	Colitis	C0009319	LRG1	116844	P02750	leucine rich alpha-2-glycoprotein 1		109	0.564	0.731	0.095143	0.01	PTEN	Phosphatase And Tensin Homolog	Protein Coding	P60484	58	GC10P098516	2.46788	https://www.genecards.org/cgi-bin/carddisp.pl?gene=PTEN
	Colitis	C0009319	SPIC	121599	Q8N5J4	Spi-C transcription factor	Transcription factor	7	0.861	0.154	0.30668	0.01	CALCA	Calcitonin Related Polypeptide Alpha	Protein Coding	P06881	49	GC11M014966	2.46561	https://www.genecards.org/cgi-bin/carddisp.pl?gene=CALCA
	Colitis	C0009319	CCR3	1232	P51677	C-C motif chemokine receptor 3	G-protein coupled receptor	149	0.527	0.808	0.00012636	0.01	TLX1NB	TLX1 Neighbor	RNA Gene	P0CAT3	26	GC10M101090	2.46409	https://www.genecards.org/cgi-bin/carddisp.pl?gene=TLX1NB
	Colitis	C0009319	MTFMT	123263	Q96DP5	mitochondrial methionyl-tRNA formyltransferase	Enzyme	101	0.595	0.808	1.4994e-07	0.01	IL18RAP	Interleukin 18 Receptor Accessory Protein	Protein Coding	O95256	45	GC02P102418	2.4637	https://www.genecards.org/cgi-bin/carddisp.pl?gene=IL18RAP
	Colitis	C0009319	CCR6	1235	P51684	C-C motif chemokine receptor 6	G-protein coupled receptor	231	0.485	0.808	0.0057867	0.01	HGF	Hepatocyte Growth Factor	Protein Coding	P14210	58	GC07M081699	2.45923	https://www.genecards.org/cgi-bin/carddisp.pl?gene=HGF
	Colitis	C0009319	LTB4R	1241	Q15722	leukotriene B4 receptor	G-protein coupled receptor	107	0.576	0.692	0.11994	0.01	MIR27B	MicroRNA 27b	RNA Gene		24	GC09P095533	2.45908	https://www.genecards.org/cgi-bin/carddisp.pl?gene=MIR27B
	Colitis	C0009319	CMM	1243		cutaneous malignant melanoma/dysplastic nevus		37	0.67	0.385		0.01	CCL5	C-C Motif Chemokine Ligand 5	Protein Coding	P13501	50	GC17M035871	2.45689	https://www.genecards.org/cgi-bin/carddisp.pl?gene=CCL5
	Colitis	C0009319	CEACAM20	125931	Q6UY09	CEA cell adhesion molecule 20		3	0.931	0.115		0.01	VIM	Vimentin	Protein Coding	P08670	58	GC10P017227	2.45154	https://www.genecards.org/cgi-bin/carddisp.pl?gene=VIM
	Colitis	C0009319	REG3G	130120	Q6UW15	regenerating family member 3 gamma		24	0.716	0.385	1.2831e-07	0.01	MUC5AC	Mucin 5AC, Oligomeric Mucus/Gel-Forming	Protein Coding	P98088	45	GC11P002909	2.44848	https://www.genecards.org/cgi-bin/carddisp.pl?gene=MUC5AC
	Colitis	C0009319	SGPP2	130367	Q8IWX5	sphingosine-1-phosphate phosphatase 2	Enzyme	13	0.805	0.154	0.0028191	0.01	PDGFRA	Platelet Derived Growth Factor Receptor Alpha	Protein Coding	P16234	60	GC04P054229	2.44758	https://www.genecards.org/cgi-bin/carddisp.pl?gene=PDGFRA
	Colitis	C0009319	GALM	130589	Q96C23	galactose mutarotase	Enzyme	9	0.792	0.192	4.8791e-11	0.01	MAF	MAF BZIP Transcription Factor	Protein Coding	O75444	52	GC16M079204	2.44439	https://www.genecards.org/cgi-bin/carddisp.pl?gene=MAF
	Colitis	C0009319	COMP	1311	P49747	cartilage oligomeric matrix protein		230	0.503	0.808	1.3462e-09	0.01	MIR191	MicroRNA 191	RNA Gene		24	GC03M052400	2.43986	https://www.genecards.org/cgi-bin/carddisp.pl?gene=MIR191
	Colitis	C0009319	FAM3D	131177	Q96BQ1	FAM3 metabolism regulating signaling molecule D		8	0.821	0.269	0.00024114	0.01	AGK	Acylglycerol Kinase	Protein Coding	Q53H12	47	GC07P141551	2.43934	https://www.genecards.org/cgi-bin/carddisp.pl?gene=AGK
	Colitis	C0009319	CORD1	1319		cone rod dystrophy 1 (autosomal dominant)		19	0.722	0.423		0.01	SLC44A4	Solute Carrier Family 44 Member 4	Protein Coding	Q53GD3	48	GC06M031863	2.43369	https://www.genecards.org/cgi-bin/carddisp.pl?gene=SLC44A4
	Colitis	C0009319	SCLT1	132320	Q96NL6	sodium channel and clathrin linker 1		31	0.663	0.577	4.3816e-16	0.01	NR3C1	Nuclear Receptor Subfamily 3 Group C Member 1	Protein Coding	P04150	56	GC05M143277	2.42954	https://www.genecards.org/cgi-bin/carddisp.pl?gene=NR3C1
	Colitis	C0009319	SLCO6A1	133482	Q86UG4	solute carrier organic anion transporter family member 6A1	Transporter	449	0.412	0.885	2.8807e-11	0.01	TLR3	Toll Like Receptor 3	Protein Coding	O15455	58	GC04P186059	2.42829	https://www.genecards.org/cgi-bin/carddisp.pl?gene=TLR3
	Colitis	C0009319	CLDN4	1364	O14493	claudin 4	Cell-cell junction	164	0.514	0.692	6.9789e-05	0.01	CSF1	Colony Stimulating Factor 1	Protein Coding	P09603	51	GC01P109911	2.42743	https://www.genecards.org/cgi-bin/carddisp.pl?gene=CSF1
	Colitis	C0009319	CLDN3	1365	O15551	claudin 3	Cell-cell junction	108	0.558	0.615	0.52233	0.01	CCL24	C-C Motif Chemokine Ligand 24	Protein Coding	O00175	44	GC07M077881	2.41786	https://www.genecards.org/cgi-bin/carddisp.pl?gene=CCL24
	Colitis	C0009319	ASZ1	136991	Q8WWH4	ankyrin repeat, SAM and basic leucine zipper domain containing 1		24	0.729	0.346	6.6692e-09	0.01	INPP5D	Inositol Polyphosphate-5-Phosphatase D	Protein Coding	Q92835	51	GC02P233059	2.41705	https://www.genecards.org/cgi-bin/carddisp.pl?gene=INPP5D
	Colitis	C0009319	CPT1B	1375	Q92523	carnitine palmitoyltransferase 1B	Enzyme	42	0.653	0.538	1.5291e-11	0.01	MST1R	Macrophage Stimulating 1 Receptor	Protein Coding	Q04912	56	GC03M052472	2.41026	https://www.genecards.org/cgi-bin/carddisp.pl?gene=MST1R
	Colitis	C0009319	CRH	1392	P06850	corticotropin releasing hormone	Signaling	402	0.439	0.808	0.71614	0.01	PECAM1	Platelet And Endothelial Cell Adhesion Molecule 1	Protein Coding	P16284	48	GC17M064319	2.40621	https://www.genecards.org/cgi-bin/carddisp.pl?gene=PECAM1
	Colitis	C0009319	GAB3	139716	Q8WWW8	GRB2 associated binding protein 3	Receptor	11	0.839	0.231	0.9536	0.01	RAC3	Rac Family Small GTPase 3	Protein Coding	P60763	52	GC17P082031	2.40562	https://www.genecards.org/cgi-bin/carddisp.pl?gene=RAC3
	Colitis	C0009319	ADORA3	140	P0DMS8	adenosine A3 receptor	G-protein coupled receptor	36	0.682	0.5	0.0001441	0.01	RHOQ	Ras Homolog Family Member Q	Protein Coding	P17081	49	GC02P046543	2.40562	https://www.genecards.org/cgi-bin/carddisp.pl?gene=RHOQ
	Colitis	C0009319	MUC17	140453	Q685J3	mucin 17, cell surface associated		53	0.638	0.577	7.8985e-63	0.01	RHOBTB1	Rho Related BTB Domain Containing 1	Protein Coding	O94844	44	GC10M060869	2.40562	https://www.genecards.org/cgi-bin/carddisp.pl?gene=RHOBTB1
	Colitis	C0009319	CRX	1406	O43186	cone-rod homeobox	Transcription factor	128	0.565	0.692	0.51043	0.01	RHOF	Ras Homolog Family Member F, Filopodia Associated	Protein Coding	Q9HBH0	43	GC12M121777	2.40562	https://www.genecards.org/cgi-bin/carddisp.pl?gene=RHOF
	Colitis	C0009319	TRPM6	140803	Q9BX84	transient receptor potential cation channel subfamily M member 6	Kinase	48	0.656	0.538	2.719e-10	0.01	RND2	Rho Family GTPase 2	Protein Coding	P52198	43	GC17P078089	2.40562	https://www.genecards.org/cgi-bin/carddisp.pl?gene=RND2
	Colitis	C0009319	CRYAB	1410	P02511	crystallin alpha B		200	0.515	0.731	0.02247	0.01	RND1	Rho Family GTPase 1	Protein Coding	Q92730	42	GC12M048857	2.40562	https://www.genecards.org/cgi-bin/carddisp.pl?gene=RND1
	Colitis	C0009319	CRYGD	1421	P07320	crystallin gamma D		168	0.51	0.808	0.00030317	0.01	RHOV	Ras Homolog Family Member V	Protein Coding	Q96L33	40	GC15M040872	2.40562	https://www.genecards.org/cgi-bin/carddisp.pl?gene=RHOV
	Colitis	C0009319	CSF1	1435	P09603	colony stimulating factor 1		259	0.473	0.808	0.99634	0.01	SNAI1	Snail Family Transcriptional Repressor 1	Protein Coding	O95863	50	GC20P049982	2.40198	https://www.genecards.org/cgi-bin/carddisp.pl?gene=SNAI1
	Colitis	C0009319	CSF1R	1436	P07333	colony stimulating factor 1 receptor	Kinase	356	0.448	0.808	0.13278	0.01	LINC01475	Long Intergenic Non-Protein Coding RNA 1475	RNA Gene		14	GC10M099526	2.4015	https://www.genecards.org/cgi-bin/carddisp.pl?gene=LINC01475
	Colitis	C0009319	LAYN	143903	Q6UX15	layilin		22	0.722	0.385	1.3423e-13	0.01	MIRLET7B	MicroRNA Let-7b	RNA Gene		23	GC22P052689	2.39424	https://www.genecards.org/cgi-bin/carddisp.pl?gene=MIRLET7B
	Colitis	C0009319	CSF3R	1441	Q99062	colony stimulating factor 3 receptor	Signaling	120	0.55	0.692	1.5225e-10	0.01	KRT18	Keratin 18	Protein Coding	P05783	57	GC12P052948	2.39049	https://www.genecards.org/cgi-bin/carddisp.pl?gene=KRT18
	Colitis	C0009319	CSPG4	1464	Q6UVK1	chondroitin sulfate proteoglycan 4		75	0.599	0.615	2.6212e-05	0.01	TNFSF10	TNF Superfamily Member 10	Protein Coding	P50591	51	GC03M172505	2.38926	https://www.genecards.org/cgi-bin/carddisp.pl?gene=TNFSF10
	Colitis	C0009319	CST3	1471	P01034	cystatin C		370	0.436	0.808	0.0039011	0.01	MGMT	O-6-Methylguanine-DNA Methyltransferase	Protein Coding	P16455	56	GC10P129467	2.38445	https://www.genecards.org/cgi-bin/carddisp.pl?gene=MGMT
	Colitis	C0009319	CTAA1	1483		cataract, anterior polar 1		106	0.568	0.731		0.01	CYBB	Cytochrome B-245 Beta Chain	Protein Coding	P04839	56	GC0XP037780	2.3833	https://www.genecards.org/cgi-bin/carddisp.pl?gene=CYBB
	Colitis	C0009319	C1orf52	148423	Q8N6N3	chromosome 1 open reading frame 52		27	0.691	0.5	0.047382	0.01	STAT5A	Signal Transducer And Activator Of Transcription 5A	Protein Coding	P42229	54	GC17P042287	2.38296	https://www.genecards.org/cgi-bin/carddisp.pl?gene=STAT5A
	Colitis	C0009319	PTPRVP	148713		protein tyrosine phosphatase receptor type V, pseudogene		27	0.705	0.577		0.01	AIRE	Autoimmune Regulator	Protein Coding	O43918	50	GC21P044285	2.38182	https://www.genecards.org/cgi-bin/carddisp.pl?gene=AIRE
	Colitis	C0009319	COMMD1	150684	Q8N668	copper metabolism domain containing 1		55	0.633	0.692	0.2201	0.01	FCGR3A	Fc Gamma Receptor IIIa	Protein Coding	P08637	53	GC01M161541	2.38022	https://www.genecards.org/cgi-bin/carddisp.pl?gene=FCGR3A
	Colitis	C0009319	PLB1	151056	Q6P1J6	phospholipase B1		219	0.488	0.846	1.7315e-72	0.01	TGFA	Transforming Growth Factor Alpha	Protein Coding	P01135	53	GC02M070447	2.37476	https://www.genecards.org/cgi-bin/carddisp.pl?gene=TGFA
	Colitis	C0009319	ASPRV1	151516	Q53RT3	aspartic peptidase retroviral like 1	Enzyme	31	0.705	0.462	0.0087846	0.01	HSPD1	Heat Shock Protein Family D (Hsp60) Member 1	Protein Coding	P10809	56	GC02M197486	2.37304	https://www.genecards.org/cgi-bin/carddisp.pl?gene=HSPD1
	Colitis	C0009319	CCDC80	151887	Q76M96	coiled-coil domain containing 80		41	0.659	0.462	6.0008e-06	0.01	BIRC5	Baculoviral IAP Repeat Containing 5	Protein Coding	O15392	52	GC17P078214	2.37262	https://www.genecards.org/cgi-bin/carddisp.pl?gene=BIRC5
	Colitis	C0009319	CTSS	1520	P25774	cathepsin S	Enzyme	131	0.539	0.731	0.34178	0.01	RSPO1	R-Spondin 1	Protein Coding	Q2MKA7	50	GC01M037612	2.36759	https://www.genecards.org/cgi-bin/carddisp.pl?gene=RSPO1
	Colitis	C0009319	CYLD	1540	Q9NQC7	CYLD lysine 63 deubiquitinase	Enzyme	211	0.498	0.846	0.99993	0.01	BIRC3	Baculoviral IAP Repeat Containing 3	Protein Coding	Q13489	53	GC11P102317	2.35962	https://www.genecards.org/cgi-bin/carddisp.pl?gene=BIRC3
	Colitis	C0009319	CYP4B1	1580	P13584	cytochrome P450 family 4 subfamily B member 1	Enzyme	35	0.691	0.308	3.2777e-10	0.01	DMBT1	Deleted In Malignant Brain Tumors 1	Protein Coding	Q9UGM3	46	GC10P122560	2.35724	https://www.genecards.org/cgi-bin/carddisp.pl?gene=DMBT1
	Colitis	C0009319	LINGO2	158038	Q7L985	leucine rich repeat and Ig domain containing 2	Receptor	41	0.674	0.615	0.85665	0.01	IL1RL1	Interleukin 1 Receptor Like 1	Protein Coding	Q01638	48	GC02P102294	2.35323	https://www.genecards.org/cgi-bin/carddisp.pl?gene=IL1RL1
	Colitis	C0009319	CYP27B1	1594	O15528	cytochrome P450 family 27 subfamily B member 1	Enzyme	229	0.502	0.769	1.9194e-07	0.01	SELL	Selectin L	Protein Coding	P14151	49	GC01M169690	2.35207	https://www.genecards.org/cgi-bin/carddisp.pl?gene=SELL
	Colitis	C0009319	DAB2	1601	P98082	DAB adaptor protein 2	Signaling	107	0.565	0.731	0.40701	0.01	GSTP1	Glutathione S-Transferase Pi 1	Protein Coding	P09211	57	GC11P067583	2.34925	https://www.genecards.org/cgi-bin/carddisp.pl?gene=GSTP1
	Colitis	C0009319	CD55	1604	P08174	CD55 molecule (Cromer blood group)		187	0.51	0.808	5.6753e-12	0.01	BBC3	BCL2 Binding Component 3	Protein Coding	Q96PG8	46	GC19M047220	2.34822	https://www.genecards.org/cgi-bin/carddisp.pl?gene=BBC3
	Colitis	C0009319	DAPK1	1612	P53355	death associated protein kinase 1	Kinase	249	0.472	0.808	0.99767	0.01	BRCA1	BRCA1 DNA Repair Associated	Protein Coding	P38398	57	GC17M043044	2.34661	https://www.genecards.org/cgi-bin/carddisp.pl?gene=BRCA1
	Colitis	C0009319	DCC	1630	P43146	DCC netrin 1 receptor		279	0.471	0.808	0.99448	0.01	CYBA	Cytochrome B-245 Alpha Chain	Protein Coding	P13498	54	GC16M088643	2.34639	https://www.genecards.org/cgi-bin/carddisp.pl?gene=CYBA
	Colitis	C0009319	DDC	1644	P20711	dopa decarboxylase		164	0.535	0.769	3.7519e-08	0.01	GPX1	Glutathione Peroxidase 1	Protein Coding	P07203	52	GC03M052428	2.34395	https://www.genecards.org/cgi-bin/carddisp.pl?gene=GPX1
	Colitis	C0009319	TMPRSS6	164656	Q8IU80	transmembrane serine protease 6	Enzyme	113	0.584	0.654	4.1369e-10	0.01	IBD5	Inflammatory Bowel Disease 5	Genetic Locus		5	GC05U990104	2.34182	https://www.genecards.org/cgi-bin/carddisp.pl?gene=IBD5
	Colitis	C0009319	DDX3X	1654	O00571	DEAD-box helicase 3 X-linked		180	0.537	0.769	0.99986	0.01	ICOS	Inducible T Cell Costimulator	Protein Coding	Q9Y6W8	51	GC02P203937	2.33584	https://www.genecards.org/cgi-bin/carddisp.pl?gene=ICOS
	Colitis	C0009319	DHX9	1660	Q08211	DExH-box helicase 9	Enzyme	54	0.623	0.615	1	0.01	TOLLIP	Toll Interacting Protein	Protein Coding	Q9H0E2	51	GC11M001274	2.3311	https://www.genecards.org/cgi-bin/carddisp.pl?gene=TOLLIP
	Colitis	C0009319	SGMS2	166929	Q8NHU3	sphingomyelin synthase 2		45	0.653	0.538	0.056938	0.01	CD36	CD36 Molecule	Protein Coding	P16671	56	GC07P080369	2.32911	https://www.genecards.org/cgi-bin/carddisp.pl?gene=CD36
	Colitis	C0009319	DEFB1	1672	P60022	defensin beta 1		177	0.509	0.808	0.4059	0.01	MTR	5-Methyltetrahydrofolate-Homocysteine Methyltransferase	Protein Coding	Q99707	54	GC01P236795	2.32901	https://www.genecards.org/cgi-bin/carddisp.pl?gene=MTR
	Colitis	C0009319	DDX53	168400	Q86TM3	DEAD-box helicase 53		117	0.568	0.846	0.66167	0.01	MTRR	5-Methyltetrahydrofolate-Homocysteine Methyltransferase Reductase	Protein Coding	Q9UBK8	51	GC05P007851	2.32901	https://www.genecards.org/cgi-bin/carddisp.pl?gene=MTRR
	Colitis	C0009319	ADAMTS18	170692	Q8TE60	ADAM metallopeptidase with thrombospondin type 1 motif 18	Enzyme	57	0.636	0.654	1.0716e-29	0.01	PRDM1	PR/SET Domain 1	Protein Coding	O75626	52	GC06P107226	2.32898	https://www.genecards.org/cgi-bin/carddisp.pl?gene=PRDM1
	Colitis	C0009319	NQO1	1728	P15559	NAD(P)H quinone dehydrogenase 1		368	0.434	0.885	1.1867e-09	0.01	CFB	Complement Factor B	Protein Coding	P00751	54	GC06P031945	2.32867	https://www.genecards.org/cgi-bin/carddisp.pl?gene=CFB
	Colitis	C0009319	DNMT1	1786	P26358	DNA methyltransferase 1	Epigenetic regulator	496	0.406	0.885	1	0.01	FGF2	Fibroblast Growth Factor 2	Protein Coding	P09038	52	GC04P122826	2.32843	https://www.genecards.org/cgi-bin/carddisp.pl?gene=FGF2
	Colitis	C0009319	SLC26A3	1811	P40879	solute carrier family 26 member 3	Transporter	128	0.554	0.692	1.3699e-13	0.01	HIF1A	Hypoxia Inducible Factor 1 Subunit Alpha	Protein Coding	Q16665	55	GC14P061695	2.3263	https://www.genecards.org/cgi-bin/carddisp.pl?gene=HIF1A
	Colitis	C0009319	ATN1	1822	P54259	atrophin 1		499	0.409	0.885	0.99992	0.01	TNFRSF14	TNF Receptor Superfamily Member 14	Protein Coding	Q92956	49	GC01P005320	2.32463	https://www.genecards.org/cgi-bin/carddisp.pl?gene=TNFRSF14
	Colitis	C0009319	DSC1	1823	Q08554	desmocollin 1	Cell adhesion	32	0.695	0.385	3.4979e-16	0.01	CD274	CD274 Molecule	Protein Coding	Q9NZQ7	52	GC09P005450	2.31142	https://www.genecards.org/cgi-bin/carddisp.pl?gene=CD274
	Colitis	C0009319	DSC2	1824	Q02487	desmocollin 2	Cell adhesion	81	0.61	0.538	5.1749e-08	0.01	HLA-DRB5	Major Histocompatibility Complex, Class II, DR Beta 5	Protein Coding	Q30154	46	GC06M080965	2.31088	https://www.genecards.org/cgi-bin/carddisp.pl?gene=HLA-DRB5
	Colitis	C0009319	DSC3	1825	Q14574	desmocollin 3	Cell adhesion	103	0.57	0.808	2.2848e-21	0.01	TRAF6	TNF Receptor Associated Factor 6	Protein Coding	Q9Y4K3	53	GC11M036467	2.30674	https://www.genecards.org/cgi-bin/carddisp.pl?gene=TRAF6
	Colitis	C0009319	DSG2	1829	Q14126	desmoglein 2	Cell adhesion	83	0.601	0.692	2.7913e-10	0.01	MIR100	MicroRNA 100	RNA Gene		24	GC11M122152	2.30515	https://www.genecards.org/cgi-bin/carddisp.pl?gene=MIR100
	Colitis	C0009319	DUSP1	1843	P28562	dual specificity phosphatase 1		214	0.491	0.808	0.010151	0.01	CASP3	Caspase 3	Protein Coding	P42574	56	GC04M184627	2.30417	https://www.genecards.org/cgi-bin/carddisp.pl?gene=CASP3
	Colitis	C0009319	DUSP2	1844	Q05923	dual specificity phosphatase 2		118	0.558	0.769	4.4697e-05	0.01	HLA-E	Major Histocompatibility Complex, Class I, E	Protein Coding	P13747	48	GC06P104071	2.29919	https://www.genecards.org/cgi-bin/carddisp.pl?gene=HLA-E
	Colitis	C0009319	DUSP6	1848	Q16828	dual specificity phosphatase 6		196	0.511	0.846	0.97603	0.01	IL17REL	Interleukin 17 Receptor E Like	Protein Coding	Q6ZVW7	34	GC22M068326	2.299	https://www.genecards.org/cgi-bin/carddisp.pl?gene=IL17REL
	Colitis	C0009319	AGTR2	186	P50052	angiotensin II receptor type 2	G-protein coupled receptor	229	0.496	0.808	0.0082345	0.01	SBNO2	Strawberry Notch Homolog 2	Protein Coding	Q9Y2G9	41	GC19M001107	2.29816	https://www.genecards.org/cgi-bin/carddisp.pl?gene=SBNO2
	Colitis	C0009319	EDNRA	1909	P25101	endothelin receptor type A	G-protein coupled receptor	427	0.426	0.885	0.99158	0.01	SMAD2	SMAD Family Member 2	Protein Coding	Q15796	59	GC18M047809	2.29717	https://www.genecards.org/cgi-bin/carddisp.pl?gene=SMAD2
	Colitis	C0009319	EFNA5	1946	P52803	ephrin A5	Signaling	66	0.615	0.654	0.96051	0.01	DAB2	DAB Adaptor Protein 2	Protein Coding	P98082	50	GC05M039371	2.2857	https://www.genecards.org/cgi-bin/carddisp.pl?gene=DAB2
	Colitis	C0009319	MEGF8	1954	Q7Z7M0	multiple EGF like domains 8	Enzyme modulator	89	0.584	0.538	1.9329e-05	0.01	ZPBP2	Zona Pellucida Binding Protein 2	Protein Coding	Q6X784	42	GC17P077952	2.28326	https://www.genecards.org/cgi-bin/carddisp.pl?gene=ZPBP2
	Colitis	C0009319	ELF3	1999	P78545	E74 like ETS transcription factor 3	Transcription factor	112	0.551	0.808	0.98323	0.01	CFLAR	CASP8 And FADD Like Apoptosis Regulator	Protein Coding	O15519	51	GC02P201341	2.28203	https://www.genecards.org/cgi-bin/carddisp.pl?gene=CFLAR
	Colitis	C0009319	ELK3	2004	P41970	ETS transcription factor ELK3	Transcription factor	220	0.49	0.846	0.083508	0.01	ADAD1	Adenosine Deaminase Domain Containing 1	Protein Coding	Q96M93	42	GC04P122378	2.28191	https://www.genecards.org/cgi-bin/carddisp.pl?gene=ADAD1
	Colitis	C0009319	ELK4	2005	P28324	ETS transcription factor ELK4	Transcription factor	32	0.674	0.423	0.0034071	0.01	SLC5A8	Solute Carrier Family 5 Member 8	Protein Coding	Q8N695	49	GC12M101155	2.27417	https://www.genecards.org/cgi-bin/carddisp.pl?gene=SLC5A8
	Colitis	C0009319	EPAS1	2034	Q99814	endothelial PAS domain protein 1	Transcription factor	293	0.454	0.731	0.5961	0.01	EPS15L1	Epidermal Growth Factor Receptor Pathway Substrate 15 Like 1	Protein Coding	Q9UBC2	47	GC19M016333	2.27417	https://www.genecards.org/cgi-bin/carddisp.pl?gene=EPS15L1
	Colitis	C0009319	EPHB1	2047	P54762	EPH receptor B1	Kinase	169	0.518	0.846	0.9985	0.01	REG3G	Regenerating Family Member 3 Gamma	Protein Coding	Q6UW15	41	GC02P079025	2.27417	https://www.genecards.org/cgi-bin/carddisp.pl?gene=REG3G
	Colitis	C0009319	EPHB2	2048	P29323	EPH receptor B2	Kinase	649	0.374	0.846	0.99997	0.01	CHUK	Component Of Inhibitor Of Nuclear Factor Kappa B Kinase Complex	Protein Coding	O15111	57	GC10M100296	2.27344	https://www.genecards.org/cgi-bin/carddisp.pl?gene=CHUK
	Colitis	C0009319	NR2F6	2063	P10588	nuclear receptor subfamily 2 group F member 6	Nuclear receptor	35	0.682	0.346	0.45111	0.01	TERT	Telomerase Reverse Transcriptase	Protein Coding	O14746	58	GC05M001253	2.26955	https://www.genecards.org/cgi-bin/carddisp.pl?gene=TERT
	Colitis	C0009319	ERCC4	2072	Q92889	ERCC excision repair 4, endonuclease catalytic subunit	Enzyme	325	0.468	0.846	1.3758e-12	0.01	KRT20	Keratin 20	Protein Coding	P35900	46	GC17M040875	2.26922	https://www.genecards.org/cgi-bin/carddisp.pl?gene=KRT20
	Colitis	C0009319	ERN1	2081	O75460	endoplasmic reticulum to nucleus signaling 1	Kinase	163	0.513	0.808	0.99027	0.01	VIPR1	Vasoactive Intestinal Peptide Receptor 1	Protein Coding	P32241	52	GC03P042490	2.26568	https://www.genecards.org/cgi-bin/carddisp.pl?gene=VIPR1
	Colitis	C0009319	ETS2	2114	P15036	ETS proto-oncogene 2, transcription factor	Transcription factor	115	0.548	0.808	0.99888	0.01	MIR30A	MicroRNA 30a	RNA Gene		22	GC06M071403	2.26308	https://www.genecards.org/cgi-bin/carddisp.pl?gene=MIR30A
	Colitis	C0009319	F3	2152	P13726	coagulation factor III, tissue factor	Receptor	456	0.415	0.846	0.018872	0.01	MBL2	Mannose Binding Lectin 2	Protein Coding	P11226	53	GC10M052760	2.26271	https://www.genecards.org/cgi-bin/carddisp.pl?gene=MBL2
	Colitis	C0009319	F5	2153	P12259	coagulation factor V	Enzyme	369	0.441	0.846	5.919e-15	0.01	NR1H2	Nuclear Receptor Subfamily 1 Group H Member 2	Protein Coding	P55055	53	GC19P050329	2.2625	https://www.genecards.org/cgi-bin/carddisp.pl?gene=NR1H2
	Colitis	C0009319	F9	2158	P00740	coagulation factor IX	Enzyme	276	0.465	0.885	0.99776	0.01	ABCG2	ATP Binding Cassette Subfamily G Member 2 (Junior Blood Group)	Protein Coding	Q9UNQ0	56	GC04M088090	2.25964	https://www.genecards.org/cgi-bin/carddisp.pl?gene=ABCG2
	Colitis	C0009319	PTK2B	2185	Q14289	protein tyrosine kinase 2 beta	Kinase	319	0.448	0.808	0.93536	0.01	MIR203A	MicroRNA 203a	RNA Gene		24	GC14P112094	2.2593	https://www.genecards.org/cgi-bin/carddisp.pl?gene=MIR203A
	Colitis	C0009319	UNC5B	219699	Q8IZJ1	unc-5 netrin receptor B	Receptor	38	0.682	0.462	2.6935e-07	0.01	PLA2G7	Phospholipase A2 Group VII	Protein Coding	Q13093	57	GC06M046704	2.25644	https://www.genecards.org/cgi-bin/carddisp.pl?gene=PLA2G7
	Colitis	C0009319	FBN1	2200	P35555	fibrillin 1	Calcium-binding protein	552	0.417	0.846	1	0.01	LOC126805771	CDK7 Strongly-Dependent Group 2 Enhancer GRCh37_chr1:85741508-85742707	Functional Element		4	GC01P085287	2.25546	https://www.genecards.org/cgi-bin/carddisp.pl?gene=LOC126805771
	Colitis	C0009319	FDPS	2224	P14324	farnesyl diphosphate synthase	Enzyme	83	0.599	0.769	0.0056199	0.01	DCC	DCC Netrin 1 Receptor	Protein Coding	P43146	53	GC18P052340	2.25533	https://www.genecards.org/cgi-bin/carddisp.pl?gene=DCC
	Colitis	C0009319	FES	2242	P07332	FES proto-oncogene, tyrosine kinase	Kinase	101	0.593	0.769	3.7916e-15	0.01	GUCY2C	Guanylate Cyclase 2C	Protein Coding	P25092	53	GC12M014612	2.25281	https://www.genecards.org/cgi-bin/carddisp.pl?gene=GUCY2C
	Colitis	C0009319	FGF2	2247	P09038	fibroblast growth factor 2	Signaling	635	0.383	0.923	0.0184	0.01	INS	Insulin	Protein Coding	P01308	54	GC11M002159	2.2451	https://www.genecards.org/cgi-bin/carddisp.pl?gene=INS
	Colitis	C0009319	FGF7	2252	P21781	fibroblast growth factor 7	Signaling	167	0.519	0.846	0.77089	0.01	MMP7	Matrix Metallopeptidase 7	Protein Coding	P09237	54	GC11M109974	2.24205	https://www.genecards.org/cgi-bin/carddisp.pl?gene=MMP7
	Colitis	C0009319	MMRN1	22915	Q13201	multimerin 1		272	0.465	0.846	2.0714e-25	0.01	CDKN1A	Cyclin Dependent Kinase Inhibitor 1A	Protein Coding	P38936	56	GC06P104241	2.24106	https://www.genecards.org/cgi-bin/carddisp.pl?gene=CDKN1A
	Colitis	C0009319	ATF6	22926	P18850	activating transcription factor 6		179	0.516	0.846	3.2333e-07	0.01	SERPINE1	Serpin Family E Member 1	Protein Coding	P05121	57	GC07P101127	2.24003	https://www.genecards.org/cgi-bin/carddisp.pl?gene=SERPINE1
	Colitis	C0009319	TPX2	22974	Q9ULW0	TPX2 microtubule nucleation factor	Cellular structure	122	0.541	0.692	0.99981	0.01	MIR27A	MicroRNA 27a	RNA Gene		25	GC19M015530	2.2377	https://www.genecards.org/cgi-bin/carddisp.pl?gene=MIR27A
	Colitis	C0009319	FOXE1	2304	O00358	forkhead box E1	Transcription factor	102	0.573	0.731	0.79203	0.01	MIR106B	MicroRNA 106b	RNA Gene		24	GC07M103958	2.2377	https://www.genecards.org/cgi-bin/carddisp.pl?gene=MIR106B
	Colitis	C0009319	SMG1	23049	Q96Q15	SMG1 nonsense mediated mRNA decay associated PI3K related kinase	Kinase	90	0.575	0.808	1	0.01	MIR93	MicroRNA 93	RNA Gene		24	GC07M103953	2.2377	https://www.genecards.org/cgi-bin/carddisp.pl?gene=MIR93
	Colitis	C0009319	MPRIP	23164	Q6WCQ1	myosin phosphatase Rho interacting protein	Enzyme modulator	113	0.556	0.885	0.98078	0.01	HLA-G	Major Histocompatibility Complex, Class I, G	Protein Coding	P17693	50	GC06P104048	2.2329	https://www.genecards.org/cgi-bin/carddisp.pl?gene=HLA-G
	Colitis	C0009319	ACSBG1	23205	Q96GR2	acyl-CoA synthetase bubblegum family member 1	Enzyme	73	0.603	0.654	3.959e-05	0.01	AXIN2	Axin 2	Protein Coding	Q9Y2T1	55	GC17M065528	2.22643	https://www.genecards.org/cgi-bin/carddisp.pl?gene=AXIN2
	Colitis	C0009319	MLC1	23209	Q15049	modulator of VRAC current 1	Ion channel	87	0.585	0.769	3.2425e-08	0.01	PDGFRL	Platelet Derived Growth Factor Receptor Like	Protein Coding	Q15198	49	GC08P017576	2.22643	https://www.genecards.org/cgi-bin/carddisp.pl?gene=PDGFRL
	Colitis	C0009319	FLT1	2321	P17948	fms related receptor tyrosine kinase 1	Kinase	424	0.419	0.846	0.99983	0.01	SIAE	Sialic Acid Acetylesterase	Protein Coding	Q9HAT2	46	GC11M124633	2.22643	https://www.genecards.org/cgi-bin/carddisp.pl?gene=SIAE
	Colitis	C0009319	FLT4	2324	P35916	fms related receptor tyrosine kinase 4	Kinase	306	0.457	0.808	1	0.01	HBEGF	Heparin Binding EGF Like Growth Factor	Protein Coding	Q99075	50	GC05M140332	2.22613	https://www.genecards.org/cgi-bin/carddisp.pl?gene=HBEGF
	Colitis	C0009319	PACS2	23241	Q86VP3	phosphofurin acidic cluster sorting protein 2		41	0.7	0.423	0.99583	0.01	IGF1R	Insulin Like Growth Factor 1 Receptor	Protein Coding	P08069	61	GC15P098648	2.22441	https://www.genecards.org/cgi-bin/carddisp.pl?gene=IGF1R
	Colitis	C0009319	SATB2	23314	Q9UPW6	SATB homeobox 2	Transcription factor	233	0.503	0.769	0.99999	0.01	MAPK8	Mitogen-Activated Protein Kinase 8	Protein Coding	P45983	56	GC10P048306	2.22375	https://www.genecards.org/cgi-bin/carddisp.pl?gene=MAPK8
	Colitis	C0009319	WDR7	23335	Q9Y4E6	WD repeat domain 7		8	0.821	0.077	1	0.01	CD28	CD28 Molecule	Protein Coding	P10747	54	GC02P203706	2.22287	https://www.genecards.org/cgi-bin/carddisp.pl?gene=CD28
	Colitis	C0009319	SYNE1	23345	Q8NF91	spectrin repeat containing nuclear envelope protein 1		237	0.511	0.846	3.1899e-52	0.01	KNG1	Kininogen 1	Protein Coding	P01042	54	GC03P186717	2.2214	https://www.genecards.org/cgi-bin/carddisp.pl?gene=KNG1
	Colitis	C0009319	FN1	2335	P02751	fibronectin 1	Signaling	724	0.365	0.962	0.0014045	0.01	ADAMTS13	ADAM Metallopeptidase With Thrombospondin Type 1 Motif 13	Protein Coding	Q76LX8	54	GC09P133414	2.20961	https://www.genecards.org/cgi-bin/carddisp.pl?gene=ADAMTS13
	Colitis	C0009319	CRTC1	23373	Q6UUV9	CREB regulated transcription coactivator 1	Transcription factor	115	0.565	0.692	0.531	0.01	CCL3	C-C Motif Chemokine Ligand 3	Protein Coding	P10147	46	GC17M036088	2.20372	https://www.genecards.org/cgi-bin/carddisp.pl?gene=CCL3
	Colitis	C0009319	COTL1	23406	Q14019	coactosin like F-actin binding protein 1	Cellular structure	62	0.615	0.538	0.039077	0.01	DDR1	Discoidin Domain Receptor Tyrosine Kinase 1	Protein Coding	Q08345	53	GC06P104081	2.20349	https://www.genecards.org/cgi-bin/carddisp.pl?gene=DDR1
	Colitis	C0009319	SIRT5	23408	Q9NXA8	sirtuin 5	Epigenetic regulator	63	0.61	0.615	8.6584e-10	0.01	CASC19	Cancer Susceptibility 19	RNA Gene		17	GC08M133871	2.20212	https://www.genecards.org/cgi-bin/carddisp.pl?gene=CASC19
	Colitis	C0009319	BRD4	23476	O60885	bromodomain containing 4	Epigenetic regulator	335	0.446	0.885	1	0.01	DPEP1	Dipeptidase 1	Protein Coding	P16444	50	GC16P089613	2.1971	https://www.genecards.org/cgi-bin/carddisp.pl?gene=DPEP1
	Colitis	C0009319	FOS	2353	P01100	Fos proto-oncogene, AP-1 transcription factor subunit	Transcription factor	528	0.411	0.885	0.26176	0.01	PIGR	Polymeric Immunoglobulin Receptor	Protein Coding	P01833	48	GC01M206928	2.18304	https://www.genecards.org/cgi-bin/carddisp.pl?gene=PIGR
	Colitis	C0009319	FOSB	2354	P53539	FosB proto-oncogene, AP-1 transcription factor subunit	Transcription factor	278	0.463	0.846	0.97553	0.01	MIR222	MicroRNA 222	RNA Gene		23	GC0XM045747	2.18206	https://www.genecards.org/cgi-bin/carddisp.pl?gene=MIR222
	Colitis	C0009319	FPR1	2357	P21462	formyl peptide receptor 1	G-protein coupled receptor	93	0.576	0.769		0.01	GPBAR1	G Protein-Coupled Bile Acid Receptor 1	Protein Coding	Q8TDU6	46	GC02P218259	2.17504	https://www.genecards.org/cgi-bin/carddisp.pl?gene=GPBAR1
	Colitis	C0009319	FPR2	2358	P25090	formyl peptide receptor 2	G-protein coupled receptor	124	0.547	0.769	0.40137	0.01	TRA-TGC7-1	TRNA-Ala (Anticodon TGC) 7-1	RNA Gene		10	GC06M080743	2.17223	https://www.genecards.org/cgi-bin/carddisp.pl?gene=TRA-TGC7-1
	Colitis	C0009319	SMUG1	23583	Q53HV7	single-strand-selective monofunctional uracil-DNA glycosylase 1		1034	0.322	0.923	0.00045154	0.01	TRA-TGC5-1	TRNA-Ala (Anticodon TGC) 5-1	RNA Gene		9	GC06M028817	2.17223	https://www.genecards.org/cgi-bin/carddisp.pl?gene=TRA-TGC5-1
	Colitis	C0009319	DDX58	23586	O95786	DExD/H-box helicase 58		144	0.526	0.808	1.7558e-23	0.01	NOX1	NADPH Oxidase 1	Protein Coding	Q9Y5S8	49	GC0XM100843	2.16841	https://www.genecards.org/cgi-bin/carddisp.pl?gene=NOX1
	Colitis	C0009319	PPP1R15A	23645	O75807	protein phosphatase 1 regulatory subunit 15A		65	0.608	0.692	2.206e-12	0.01	SST	Somatostatin	Protein Coding	P61278	47	GC03M187668	2.16719	https://www.genecards.org/cgi-bin/carddisp.pl?gene=SST
	Colitis	C0009319	IL17RA	23765	Q96F46	interleukin 17 receptor A		159	0.529	0.808	0.00035636	0.01	HCAR2	Hydroxycarboxylic Acid Receptor 2	Protein Coding	Q8TDS4	46	GC12M122701	2.16335	https://www.genecards.org/cgi-bin/carddisp.pl?gene=HCAR2
	Colitis	C0009319	ALOX12	239	P18054	arachidonate 12-lipoxygenase, 12S type	Enzyme	119	0.558	0.692	1.4397e-15	0.01	HCAR1	Hydroxycarboxylic Acid Receptor 1	Protein Coding	Q9BXC0	44	GC12M122726	2.16335	https://www.genecards.org/cgi-bin/carddisp.pl?gene=HCAR1
	Colitis	C0009319	TFIP11	24144	Q9UBB9	tuftelin interacting protein 11	Nucleic acid binding	44	0.644	0.538	1.6636e-12	0.01	GPR45	G Protein-Coupled Receptor 45	Protein Coding	Q9Y5Y3	43	GC02P105241	2.16335	https://www.genecards.org/cgi-bin/carddisp.pl?gene=GPR45
	Colitis	C0009319	SPESP1	246777	Q6UW49	sperm equatorial segment protein 1		25	0.711	0.538	0.39465	0.01	OTOP2	Otopetrin 2	Protein Coding	Q7RTS6	38	GC17P079309	2.16335	https://www.genecards.org/cgi-bin/carddisp.pl?gene=OTOP2
	Colitis	C0009319	ALPL	249	P05186	alkaline phosphatase, biomineralization associated	Enzyme	190	0.546	0.769	0.0003636	0.01	ADIPOQ	Adiponectin, C1Q And Collagen Domain Containing	Protein Coding	Q15848	52	GC03P186842	2.15961	https://www.genecards.org/cgi-bin/carddisp.pl?gene=ADIPOQ
	Colitis	C0009319	NR5A2	2494	O00482	nuclear receptor subfamily 5 group A member 2	Nuclear receptor	116	0.563	0.731	0.23807	0.01	CCL21	C-C Motif Chemokine Ligand 21	Protein Coding	O00585	48	GC09M034709	2.15855	https://www.genecards.org/cgi-bin/carddisp.pl?gene=CCL21
	Colitis	C0009319	FTH1	2495	P02794	ferritin heavy chain 1	Storage	107	0.559	0.731	0.13999	0.01	GSTT1	Glutathione S-Transferase Theta 1	Protein Coding	P30711	38	GC22Mi00270	2.15806	https://www.genecards.org/cgi-bin/carddisp.pl?gene=GSTT1
	Colitis	C0009319	ALPG	251	P10696	alkaline phosphatase, germ cell	Enzyme	28	0.691	0.269	1.4933e-11	0.01	MIR214	MicroRNA 214	RNA Gene		25	GC01M172234	2.15491	https://www.genecards.org/cgi-bin/carddisp.pl?gene=MIR214
	Colitis	C0009319	FUT3	2525	P21217	fucosyltransferase 3 (Lewis blood group)	Enzyme	74	0.606	0.615	6.2991e-05	0.01	INS-IGF2	INS-IGF2 Readthrough	Protein Coding	F8WCM5	32	GC11M008044	2.15311	https://www.genecards.org/cgi-bin/carddisp.pl?gene=INS-IGF2
	Colitis	C0009319	TNFAIP8	25816	O95379	TNF alpha induced protein 8		77	0.601	0.5	0.38452	0.01	HOXA11-AS	HOXA11 Antisense RNA	RNA Gene		24	GC07P027184	2.15311	https://www.genecards.org/cgi-bin/carddisp.pl?gene=HOXA11-AS
	Colitis	C0009319	KLK5	25818	Q9Y337	kallikrein related peptidase 5	Enzyme	59	0.623	0.462	0.0070149	0.01	HOTAIRM1	HOXA Transcript Antisense RNA, Myeloid-Specific 1	RNA Gene		22	GC07P027095	2.15311	https://www.genecards.org/cgi-bin/carddisp.pl?gene=HOTAIRM1
	Colitis	C0009319	TPSG1	25823	Q9NRR2	tryptase gamma 1	Enzyme	53	0.638	0.5	7.5883e-15	0.01	ZEB1-AS1	ZEB1 Antisense RNA 1	RNA Gene		21	GC10M031166	2.15311	https://www.genecards.org/cgi-bin/carddisp.pl?gene=ZEB1-AS1
	Colitis	C0009319	LRRC32	2615	Q14392	leucine rich repeat containing 32	Receptor	58	0.619	0.577	0.001078	0.01	LINC00460	Long Intergenic Non-Protein Coding RNA 460	RNA Gene		20	GC13P106376	2.15311	https://www.genecards.org/cgi-bin/carddisp.pl?gene=LINC00460
	Colitis	C0009319	GART	2618	P22102	phosphoribosylglycinamide formyltransferase, phosphoribosylglycinamide synthetase, phosphoribosylaminoimidazole synthetase	Enzyme	48	0.631	0.615	0.00027711	0.01	MIR9-1	MicroRNA 9-1	RNA Gene		23	GC01M156420	2.15239	https://www.genecards.org/cgi-bin/carddisp.pl?gene=MIR9-1
	Colitis	C0009319	GAS6	2621	Q14393	growth arrest specific 6	Extracellular structure	190	0.5	0.769	0.034477	0.01	MIR17	MicroRNA 17	RNA Gene		22	GC13P091350	2.15239	https://www.genecards.org/cgi-bin/carddisp.pl?gene=MIR17
	Colitis	C0009319	HCA1	266790		Hypercalciuria, absorptive, 1		50	0.633	0.654		0.01	DOCK8	Dedicator Of Cytokinesis 8	Protein Coding	Q8NF50	52	GC09P000215	2.15064	https://www.genecards.org/cgi-bin/carddisp.pl?gene=DOCK8
	Colitis	C0009319	SND1	27044	Q7KZF4	staphylococcal nuclease and tudor domain containing 1	Transcription factor	101	0.576	0.769	0.98213	0.01	RARRES2	Retinoic Acid Receptor Responder 2	Protein Coding	Q99969	46	GC07M150333	2.14714	https://www.genecards.org/cgi-bin/carddisp.pl?gene=RARRES2
	Colitis	C0009319	FOXP1	27086	Q9H334	forkhead box P1		317	0.46	0.808	0.99998	0.01	PCAT1	Prostate Cancer Associated Transcript 1	RNA Gene		20	GC08P126553	2.14073	https://www.genecards.org/cgi-bin/carddisp.pl?gene=PCAT1
	Colitis	C0009319	PDCD4	27250	Q53EL6	programmed cell death 4	Nucleic acid binding	198	0.494	0.769	3.3572e-07	0.01	TCN2	Transcobalamin 2	Protein Coding	P20062	49	GC22P052194	2.13867	https://www.genecards.org/cgi-bin/carddisp.pl?gene=TCN2
	Colitis	C0009319	GLI1	2735	P08151	GLI family zinc finger 1		369	0.431	0.846	7.6639e-14	0.01	ZEB1	Zinc Finger E-Box Binding Homeobox 1	Protein Coding	P37275	56	GC10P031318	2.13655	https://www.genecards.org/cgi-bin/carddisp.pl?gene=ZEB1
	Colitis	C0009319	BIN1	274	O00499	bridging integrator 1		163	0.55	0.692	0.77822	0.01	DANCR	Differentiation Antagonizing Non-Protein Coding RNA	RNA Gene	P0C864	26	GC04P052712	2.13655	https://www.genecards.org/cgi-bin/carddisp.pl?gene=DANCR
	Colitis	C0009319	HTRA2	27429	O43464	HtrA serine peptidase 2		151	0.542	0.692	0.0035755	0.01	PROCR	Protein C Receptor	Protein Coding	Q9UNN8	48	GC20P035171	2.13316	https://www.genecards.org/cgi-bin/carddisp.pl?gene=PROCR
	Colitis	C0009319	GNAI1	2770	P63096	G protein subunit alpha i1	Enzyme modulator	25	0.751	0.538	0.91125	0.01	CARD6	Caspase Recruitment Domain Family Member 6	Protein Coding	Q9BX69	44	GC05P040841	2.12591	https://www.genecards.org/cgi-bin/carddisp.pl?gene=CARD6
	Colitis	C0009319	GNAI2	2771	P04899	G protein subunit alpha i2	Enzyme modulator	65	0.636	0.577	0.89194	0.01	MIR26B	MicroRNA 26b	RNA Gene		25	GC02P218402	2.12408	https://www.genecards.org/cgi-bin/carddisp.pl?gene=MIR26B
	Colitis	C0009319	GNAI3	2773	P08754	G protein subunit alpha i3	Enzyme modulator	75	0.653	0.615	0.038287	0.01	TMEFF2	Transmembrane Protein With EGF Like And Two Follistatin Like Domains 2	Protein Coding	Q9UIK5	46	GC02M191950	2.12362	https://www.genecards.org/cgi-bin/carddisp.pl?gene=TMEFF2
	Colitis	C0009319	CCR10	2826	P46092	C-C motif chemokine receptor 10	G-protein coupled receptor	57	0.626	0.654	0.00050508	0.01	MUC4	Mucin 4, Cell Surface Associated	Protein Coding	Q99102	47	GC03M195746	2.1199	https://www.genecards.org/cgi-bin/carddisp.pl?gene=MUC4
	Colitis	C0009319	IFNL2	282616	Q8IZJ0	interferon lambda 2		38	0.666	0.615	4.9903e-08	0.01	GUSB	Glucuronidase Beta	Protein Coding	P08236	54	GC07M065960	2.11414	https://www.genecards.org/cgi-bin/carddisp.pl?gene=GUSB
	Colitis	C0009319	H19	283120		H19 imprinted maternally expressed transcript		242	0.494	0.923		0.01	CD59	CD59 Molecule (CD59 Blood Group)	Protein Coding	P13987	53	GC11M033704	2.11051	https://www.genecards.org/cgi-bin/carddisp.pl?gene=CD59
	Colitis	C0009319	NEAT1	283131		nuclear paraspeckle assembly transcript 1		179	0.502	0.769		0.01	USP12	Ubiquitin Specific Peptidase 12	Protein Coding	O75317	42	GC13M027066	2.10633	https://www.genecards.org/cgi-bin/carddisp.pl?gene=USP12
	Colitis	C0009319	CCDC88B	283234	A6NC98	coiled-coil domain containing 88B	Enzyme modulator	16	0.743	0.192	1.399e-09	0.01	TFF1	Trefoil Factor 1	Protein Coding	P04155	49	GC21M042362	2.10538	https://www.genecards.org/cgi-bin/carddisp.pl?gene=TFF1
	Colitis	C0009319	OR10A4	283297	Q9H209	olfactory receptor family 10 subfamily A member 4	G-protein coupled receptor	128	0.54	0.808	1.6786e-05	0.01	PKM	Pyruvate Kinase M1/2	Protein Coding	P14618	56	GC15M072199	2.10432	https://www.genecards.org/cgi-bin/carddisp.pl?gene=PKM
	Colitis	C0009319	GPR15	2838	P49685	G protein-coupled receptor 15	G-protein coupled receptor	18	0.743	0.308	1.1106e-06	0.01	HDAC9	Histone Deacetylase 9	Protein Coding	Q9UKV0	56	GC07P018086	2.10409	https://www.genecards.org/cgi-bin/carddisp.pl?gene=HDAC9
	Colitis	C0009319	RSPO1	284654	Q2MKA7	R-spondin 1		81	0.593	0.731	1.4418e-06	0.01	NUP210	Nucleoporin 210	Protein Coding	Q8TEM1	48	GC03M023360	2.10409	https://www.genecards.org/cgi-bin/carddisp.pl?gene=NUP210
	Colitis	C0009319	GPER1	2852	Q99527	G protein-coupled estrogen receptor 1	G-protein coupled receptor	180	0.505	0.731	0.57434	0.01	SLC22A23	Solute Carrier Family 22 Member 23	Protein Coding	A1A5C7	42	GC06M003471	2.10179	https://www.genecards.org/cgi-bin/carddisp.pl?gene=SLC22A23
	Colitis	C0009319	ANK1	286	P16157	ankyrin 1		166	0.54	0.885	1	0.01	ADAM17	ADAM Metallopeptidase Domain 17	Protein Coding	P78536	57	GC02M009488	2.10164	https://www.genecards.org/cgi-bin/carddisp.pl?gene=ADAM17
	Colitis	C0009319	FFAR1	2864	O14842	free fatty acid receptor 1	G-protein coupled receptor	63	0.619	0.577	0.00075686	0.01	PI3	Peptidase Inhibitor 3	Protein Coding	P19957	44	GC20P045174	2.10092	https://www.genecards.org/cgi-bin/carddisp.pl?gene=PI3
	Colitis	C0009319	GRN	2896	P28799	granulin precursor		412	0.435	0.846	0.069666	0.01	CFH	Complement Factor H	Protein Coding	P08603	54	GC01P196621	2.09891	https://www.genecards.org/cgi-bin/carddisp.pl?gene=CFH
	Colitis	C0009319	NR3C1	2908	P04150	nuclear receptor subfamily 3 group C member 1	Nuclear receptor	590	0.393	0.885	0.96958	0.01	PNLIP	Pancreatic Lipase	Protein Coding	P16233	54	GC10P116545	2.09891	https://www.genecards.org/cgi-bin/carddisp.pl?gene=PNLIP
	Colitis	C0009319	UHRF1	29128	Q96T88	ubiquitin like with PHD and ring finger domains 1		125	0.54	0.692		0.01	DGKE	Diacylglycerol Kinase Epsilon	Protein Coding	P52429	53	GC17P056834	2.09891	https://www.genecards.org/cgi-bin/carddisp.pl?gene=DGKE
	Colitis	C0009319	CXCL3	2921	P19876	C-X-C motif chemokine ligand 3	Signaling	47	0.65	0.692	0.00030234	0.01	FHL1	Four And A Half LIM Domains 1	Protein Coding	Q13642	52	GC0XP136146	2.09891	https://www.genecards.org/cgi-bin/carddisp.pl?gene=FHL1
	Colitis	C0009319	GSTA4	2941	O15217	glutathione S-transferase alpha 4		40	0.678	0.462	0.010958	0.01	SMARCAL1	SWI/SNF Related, Matrix Associated, Actin Dependent Regulator Of Chromatin, Subfamily A Like 1	Protein Coding	Q9NZC9	52	GC02P216412	2.09891	https://www.genecards.org/cgi-bin/carddisp.pl?gene=SMARCAL1
	Colitis	C0009319	GSTM1	2944	P09488	glutathione S-transferase mu 1		627	0.38	0.923	0.0020641	0.01	COL4A5	Collagen Type IV Alpha 5 Chain	Protein Coding	P29400	51	GC0XP108439	2.09891	https://www.genecards.org/cgi-bin/carddisp.pl?gene=COL4A5
	Colitis	C0009319	GSTP1	2950	P09211	glutathione S-transferase pi 1		610	0.383	0.923	0.014155	0.01	C3AR1	Complement C3a Receptor 1	Protein Coding	Q16581	50	GC12M008590	2.09891	https://www.genecards.org/cgi-bin/carddisp.pl?gene=C3AR1
	Colitis	C0009319	GSTT1	2952	P30711	glutathione S-transferase theta 1		541	0.393	0.923	0.00014834	0.01	MMACHC	Metabolism Of Cobalamin Associated C	Protein Coding	Q9Y4U1	50	GC01P045500	2.09891	https://www.genecards.org/cgi-bin/carddisp.pl?gene=MMACHC
	Colitis	C0009319	GUCA2B	2981	Q16661	guanylate cyclase activator 2B		38	0.695	0.385	0.38097	0.01	CFHR1	Complement Factor H Related 1	Protein Coding	Q03591	49	GC01P196822	2.09891	https://www.genecards.org/cgi-bin/carddisp.pl?gene=CFHR1
	Colitis	C0009319	SNX10	29887	Q9Y5X0	sorting nexin 10		83	0.633	0.577	3.3891e-10	0.01	CFHR3	Complement Factor H Related 3	Protein Coding	Q02985	48	GC01P196774	2.09891	https://www.genecards.org/cgi-bin/carddisp.pl?gene=CFHR3
	Colitis	C0009319	CERS2	29956	Q96G23	ceramide synthase 2		40	0.691	0.5	0.47978	0.01	CFHR5	Complement Factor H Related 5	Protein Coding	Q9BXR6	46	GC01P196977	2.09891	https://www.genecards.org/cgi-bin/carddisp.pl?gene=CFHR5
	Colitis	C0009319	PSAT1	29968	Q9Y617	phosphoserine aminotransferase 1		285	0.478	0.846	1.0621e-08	0.01	CFHR4	Complement Factor H Related 4	Protein Coding	Q92496	44	GC01P196888	2.09891	https://www.genecards.org/cgi-bin/carddisp.pl?gene=CFHR4
	Colitis	C0009319	PILRA	29992	Q9UKJ1	paired immunoglobin like type 2 receptor alpha		13	0.769	0.308	1.726e-11	0.01	IRF2BP2	Interferon Regulatory Factor 2 Binding Protein 2	Protein Coding	Q7Z5L9	44	GC01M234604	2.09891	https://www.genecards.org/cgi-bin/carddisp.pl?gene=IRF2BP2
	Colitis	C0009319	H2AX	3014	P16104	H2A.X variant histone	Nucleic acid binding	212	0.484	0.808	0.17652	0.01	LRRC56	Leucine Rich Repeat Containing 56	Protein Coding	Q8IYG6	42	GC11P002827	2.09891	https://www.genecards.org/cgi-bin/carddisp.pl?gene=LRRC56
	Colitis	C0009319	HCRT	3060	O43612	hypocretin neuropeptide precursor		237	0.5	0.808	0.028774	0.01	CARD11-AS1	CARD11 Antisense RNA 1	RNA Gene		16	GC07P004125	2.09891	https://www.genecards.org/cgi-bin/carddisp.pl?gene=CARD11-AS1
	Colitis	C0009319	HDAC2	3066	Q92769	histone deacetylase 2	Epigenetic regulator	257	0.476	0.846	0.99997	0.01	LOC126807127	CDK7 Strongly-Dependent Group 2 Enhancer GRCh37_chr4:103521788-103522987	Functional Element		4	GC04P102600	2.09891	https://www.genecards.org/cgi-bin/carddisp.pl?gene=LOC126807127
	Colitis	C0009319	ANXA5	308	P08758	annexin A5		283	0.458	0.769	3.7978e-15	0.01	IL2RB	Interleukin 2 Receptor Subunit Beta	Protein Coding	P14784	57	GC22M068173	2.09782	https://www.genecards.org/cgi-bin/carddisp.pl?gene=IL2RB
	Colitis	C0009319	IBD3	30829		inflammatory bowel disease 3		5	0.861	0.038		0.01	MUC6	Mucin 6, Oligomeric Mucus/Gel-Forming	Protein Coding	Q6W4X9	46	GC11M001012	2.09682	https://www.genecards.org/cgi-bin/carddisp.pl?gene=MUC6
	Colitis	C0009319	HLA-B	3106	P01889	major histocompatibility complex, class I, B		706	0.379	0.885	3.8642e-05	0.01	FOS	Fos Proto-Oncogene, AP-1 Transcription Factor Subunit	Protein Coding	P01100	58	GC14P075278	2.0968	https://www.genecards.org/cgi-bin/carddisp.pl?gene=FOS
	Colitis	C0009319	HLA-DQB1	3119	P01920	major histocompatibility complex, class II, DQ beta 1	Immune response	504	0.407	0.885	0.0089259	0.01	SLAMF1	Signaling Lymphocytic Activation Molecule Family Member 1	Protein Coding	Q13291	48	GC01M160608	2.09477	https://www.genecards.org/cgi-bin/carddisp.pl?gene=SLAMF1
	Colitis	C0009319	NR4A1	3164	P22736	nuclear receptor subfamily 4 group A member 1	Nuclear receptor	216	0.49	0.731	0.37074	0.01	CYLD	CYLD Lysine 63 Deubiquitinase	Protein Coding	Q9NQC7	54	GC16P050742	2.09395	https://www.genecards.org/cgi-bin/carddisp.pl?gene=CYLD
	Colitis	C0009319	HPGD	3248	P15428	15-hydroxyprostaglandin dehydrogenase		194	0.516	0.731	1.4357e-05	0.01	NRAS	NRAS Proto-Oncogene, GTPase	Protein Coding	P01111	57	GC01M114704	2.09119	https://www.genecards.org/cgi-bin/carddisp.pl?gene=NRAS
	Colitis	C0009319	HPRT1	3251	P00492	hypoxanthine phosphoribosyltransferase 1	Enzyme	210	0.5	0.808	0.93728	0.01	PTPN12	Protein Tyrosine Phosphatase Non-Receptor Type 12	Protein Coding	Q05209	54	GC07P077537	2.09119	https://www.genecards.org/cgi-bin/carddisp.pl?gene=PTPN12
	Colitis	C0009319	AGFG1	3267	P52594	ArfGAP with FG repeats 1		100	0.569	0.769	0.99276	0.01	MIR378A	MicroRNA 378a	RNA Gene		24	GC05P149732	2.09098	https://www.genecards.org/cgi-bin/carddisp.pl?gene=MIR378A
	Colitis	C0009319	BIRC3	330	Q13489	baculoviral IAP repeat containing 3	Enzyme modulator	209	0.491	0.769	0.065597	0.01	EGF	Epidermal Growth Factor	Protein Coding	P01133	58	GC04P109912	2.08886	https://www.genecards.org/cgi-bin/carddisp.pl?gene=EGF
	Colitis	C0009319	HSPA4	3308	P34932	heat shock protein family A (Hsp70) member 4		550	0.394	0.923	0.99954	0.01	FN1	Fibronectin 1	Protein Coding	P02751	57	GC02M215360	2.08302	https://www.genecards.org/cgi-bin/carddisp.pl?gene=FN1
	Colitis	C0009319	HSPB1	3315	P04792	heat shock protein family B (small) member 1		395	0.436	0.808	2.7797e-07	0.01	XDH	Xanthine Dehydrogenase	Protein Coding	P47989	54	GC02M031334	2.08197	https://www.genecards.org/cgi-bin/carddisp.pl?gene=XDH
	Colitis	C0009319	HSP90AA1	3320	P07900	heat shock protein 90 alpha family class A member 1	Chaperone	455	0.411	0.923	0.86025	0.01	KRT8	Keratin 8	Protein Coding	P05787	53	GC12M052897	2.08194	https://www.genecards.org/cgi-bin/carddisp.pl?gene=KRT8
	Colitis	C0009319	HSPD1	3329	P10809	heat shock protein family D (Hsp60) member 1		398	0.432	0.808	0.99257	0.01	YAP1	Yes1 Associated Transcriptional Regulator	Protein Coding	P46937	54	GC11P102110	2.07299	https://www.genecards.org/cgi-bin/carddisp.pl?gene=YAP1
	Colitis	C0009319	HTR7	3363	P34969	5-hydroxytryptamine receptor 7	G-protein coupled receptor	103	0.592	0.5	0.045409	0.01	WNT4	Wnt Family Member 4	Protein Coding	P56705	54	GC01M022190	2.07129	https://www.genecards.org/cgi-bin/carddisp.pl?gene=WNT4
	Colitis	C0009319	IBD2	3378		inflammatory bowel disease 2		13	0.805	0.154		0.01	GOT1	Glutamic-Oxaloacetic Transaminase 1	Protein Coding	P17174	52	GC10M099396	2.07129	https://www.genecards.org/cgi-bin/carddisp.pl?gene=GOT1
	Colitis	C0009319	CLEC4D	338339	Q8WXI8	C-type lectin domain family 4 member D		73	0.587	0.538	2.4548e-06	0.01	CFTR	CF Transmembrane Conductance Regulator	Protein Coding	P13569	58	GC07P117287	2.07124	https://www.genecards.org/cgi-bin/carddisp.pl?gene=CFTR
	Colitis	C0009319	HCAR2	338442	Q8TDS4	hydroxycarboxylic acid receptor 2		65	0.631	0.692	0.00018933	0.01	MAPK14	Mitogen-Activated Protein Kinase 14	Protein Coding	Q16539	57	GC06P104232	2.0701	https://www.genecards.org/cgi-bin/carddisp.pl?gene=MAPK14
	Colitis	C0009319	FFAR4	338557	Q5NUL3	free fatty acid receptor 4		67	0.621	0.577	1.3634e-05	0.01	MVK	Mevalonate Kinase	Protein Coding	Q03426	54	GC12P109573	2.06856	https://www.genecards.org/cgi-bin/carddisp.pl?gene=MVK
	Colitis	C0009319	IRF8	3394	Q02556	interferon regulatory factor 8	Transcription factor	149	0.539	0.808	0.94807	0.01	PLAU	Plasminogen Activator, Urokinase	Protein Coding	P00749	58	GC10P073909	2.06176	https://www.genecards.org/cgi-bin/carddisp.pl?gene=PLAU
	Colitis	C0009319	GADL1	339896	Q6ZQY3	glutamate decarboxylase like 1		192	0.497	0.808	1.3724e-21	0.01	IRF8	Interferon Regulatory Factor 8	Protein Coding	Q02556	52	GC16P085898	2.05942	https://www.genecards.org/cgi-bin/carddisp.pl?gene=IRF8
	Colitis	C0009319	RSPO2	340419	Q6UXX9	R-spondin 2		113	0.558	0.577	0.024608	0.01	IGSF6	Immunoglobulin Superfamily Member 6	Protein Coding	O95976	43	GC16M021639	2.05535	https://www.genecards.org/cgi-bin/carddisp.pl?gene=IGSF6
	Colitis	C0009319	IDH2	3418	P48735	isocitrate dehydrogenase (NADP(+)) 2		380	0.434	0.808	0.88271	0.01	LGALS4	Galectin 4	Protein Coding	P56470	44	GC19M079540	2.04821	https://www.genecards.org/cgi-bin/carddisp.pl?gene=LGALS4
	Colitis	C0009319	IFNAR1	3454	P17181	interferon alpha and beta receptor subunit 1	Receptor	142	0.532	0.769	3.2501e-12	0.01	MIR200B	MicroRNA 200b	RNA Gene		24	GC01P001167	2.04756	https://www.genecards.org/cgi-bin/carddisp.pl?gene=MIR200B
	Colitis	C0009319	IRGM	345611	A1A4Y4	immunity related GTPase M		57	0.617	0.538		0.01	RBFOX1	RNA Binding Fox-1 Homolog 1	Protein Coding	Q9NWB1	46	GC16P046045	2.04558	https://www.genecards.org/cgi-bin/carddisp.pl?gene=RBFOX1
	Colitis	C0009319	IFNGR1	3459	P15260	interferon gamma receptor 1	Receptor	153	0.529	0.692	0.015503	0.01	CRNDE	Colorectal Neoplasia Differentially Expressed	RNA Gene		24	GC16M054924	2.04558	https://www.genecards.org/cgi-bin/carddisp.pl?gene=CRNDE
	Colitis	C0009319	IFNGR2	3460	P38484	interferon gamma receptor 2	Receptor	71	0.597	0.577	0.95281	0.01	PAK1	P21 (RAC1) Activated Kinase 1	Protein Coding	Q13153	57	GC11M109658	2.0424	https://www.genecards.org/cgi-bin/carddisp.pl?gene=PAK1
	Colitis	C0009319	IGF1R	3480	P08069	insulin like growth factor 1 receptor	Kinase	556	0.399	0.885	0.96799	0.01	REG3A	Regenerating Family Member 3 Alpha	Protein Coding	Q06141	44	GC02M079157	2.03938	https://www.genecards.org/cgi-bin/carddisp.pl?gene=REG3A
	Colitis	C0009319	IGFBP3	3486	P17936	insulin like growth factor binding protein 3	Enzyme modulator	350	0.439	0.808	0.91029	0.01	IL1RL2	Interleukin 1 Receptor Like 2	Protein Coding	Q9HB29	49	GC02P102186	2.03429	https://www.genecards.org/cgi-bin/carddisp.pl?gene=IL1RL2
	Colitis	C0009319	APP	351	P05067	amyloid beta precursor protein	Enzyme modulator	485	0.422	0.846	0.046544	0.01	TNFRSF4	TNF Receptor Superfamily Member 4	Protein Coding	P43489	50	GC01M001211	2.02648	https://www.genecards.org/cgi-bin/carddisp.pl?gene=TNFRSF4
	Colitis	C0009319	RBPJ	3516	Q06330	recombination signal binding protein for immunoglobulin kappa J region	Nucleic acid binding	161	0.518	0.808	0.99853	0.01	MYC	MYC Proto-Oncogene, BHLH Transcription Factor	Protein Coding	P01106	59	GC08P127735	2.02247	https://www.genecards.org/cgi-bin/carddisp.pl?gene=MYC
	Colitis	C0009319	KLK3	354	P07288	kallikrein related peptidase 3	Enzyme	358	0.443	0.885	4.4271e-06	0.01	FGF7	Fibroblast Growth Factor 7	Protein Coding	P21781	50	GC15P049423	2.02107	https://www.genecards.org/cgi-bin/carddisp.pl?gene=FGF7
	Colitis	C0009319	IL1R1	3554	P14778	interleukin 1 receptor type 1	Receptor	184	0.509	0.769	0.15126	0.01	PARK7	Parkinsonism Associated Deglycase	Protein Coding	Q99497	54	GC01P008210	2.01237	https://www.genecards.org/cgi-bin/carddisp.pl?gene=PARK7
	Colitis	C0009319	IL6ST	3572	P40189	interleukin 6 signal transducer	Signaling	260	0.475	0.808	0.99978	0.01	F2R	Coagulation Factor II Thrombin Receptor	Protein Coding	P25116	53	GC05P076716	2.01165	https://www.genecards.org/cgi-bin/carddisp.pl?gene=F2R
	Colitis	C0009319	CXCR1	3577	P25024	C-X-C motif chemokine receptor 1	G-protein coupled receptor	167	0.508	0.769	3.0337e-07	0.01	HMGB2	High Mobility Group Box 2	Protein Coding	P26583	49	GC04M173331	2.00999	https://www.genecards.org/cgi-bin/carddisp.pl?gene=HMGB2
	Colitis	C0009319	IL9R	3581	Q01113	interleukin 9 receptor	Receptor	44	0.659	0.654	2.6805e-22	0.01	XRCC1	X-Ray Repair Cross Complementing 1	Protein Coding	P18887	51	GC19M043543	2.00811	https://www.genecards.org/cgi-bin/carddisp.pl?gene=XRCC1
	Colitis	C0009319	IL11	3589	P20809	interleukin 11		244	0.481	0.808	0.00031772	0.01	ARID1A	AT-Rich Interaction Domain 1A	Protein Coding	O14497	52	GC01P026693	2.00797	https://www.genecards.org/cgi-bin/carddisp.pl?gene=ARID1A
	Colitis	C0009319	IL13RA2	3598	Q14627	interleukin 13 receptor subunit alpha 2	Signaling	103	0.556	0.654	4.021e-07	0.01	PMS1	PMS1 Homolog 1, Mismatch Repair System Component	Protein Coding	P54277	48	GC02P189784	2.00797	https://www.genecards.org/cgi-bin/carddisp.pl?gene=PMS1
	Colitis	C0009319	IDO1	3620	P14902	indoleamine 2,3-dioxygenase 1		295	0.454	0.846	3.3013e-06	0.01	MIR127	MicroRNA 127	RNA Gene		24	GC14P112022	2.00797	https://www.genecards.org/cgi-bin/carddisp.pl?gene=MIR127
	Colitis	C0009319	IRAK1	3654	P51617	interleukin 1 receptor associated kinase 1	Kinase	200	0.506	0.808	0.98774	0.01	MIR135B	MicroRNA 135b	RNA Gene		24	GC01M205448	2.00797	https://www.genecards.org/cgi-bin/carddisp.pl?gene=MIR135B
	Colitis	C0009319	AQP9	366	O43315	aquaporin 9	Ion channel	100	0.565	0.808	0.24027	0.01	MIR23A	MicroRNA 23a	RNA Gene		24	GC19M015531	2.00797	https://www.genecards.org/cgi-bin/carddisp.pl?gene=MIR23A
	Colitis	C0009319	ITGA1	3672	P56199	integrin subunit alpha 1		58	0.644	0.654	2.6124e-16	0.01	MIRLET7A1	MicroRNA Let-7a-1	RNA Gene		24	GC09P094175	2.00797	https://www.genecards.org/cgi-bin/carddisp.pl?gene=MIRLET7A1
	Colitis	C0009319	ITGB1	3688	P05556	integrin subunit beta 1	Receptor	210	0.496	0.808	0.98208	0.01	MIR25	MicroRNA 25	RNA Gene		22	GC07M100093	2.00797	https://www.genecards.org/cgi-bin/carddisp.pl?gene=MIR25
	Colitis	C0009319	ITIH1	3697	P19827	inter-alpha-trypsin inhibitor heavy chain 1	Enzyme modulator	38	0.691	0.462	2.0755e-31	0.01	MIR328	MicroRNA 328	RNA Gene		22	GC16M067203	2.00797	https://www.genecards.org/cgi-bin/carddisp.pl?gene=MIR328
	Colitis	C0009319	ITIH2	3698	P19823	inter-alpha-trypsin inhibitor heavy chain 2	Enzyme modulator	11	0.839	0.308	3.8025e-23	0.01	MIR183	MicroRNA 183	RNA Gene		21	GC07M129861	2.00797	https://www.genecards.org/cgi-bin/carddisp.pl?gene=MIR183
	Colitis	C0009319	ITIH3	3699	Q06033	inter-alpha-trypsin inhibitor heavy chain 3	Enzyme modulator	23	0.769	0.231	1.4628e-13	0.01	MIR296	MicroRNA 296	RNA Gene		20	GC20M058817	2.00797	https://www.genecards.org/cgi-bin/carddisp.pl?gene=MIR296
	Colitis	C0009319	JARID2	3720	Q92833	jumonji and AT-rich interaction domain containing 2	Transcription factor	63	0.615	0.577	0.99999	0.01	VWF	Von Willebrand Factor	Protein Coding	P04275	54	GC12M006031	2.00653	https://www.genecards.org/cgi-bin/carddisp.pl?gene=VWF
	Colitis	C0009319	JUN	3725	P05412	Jun proto-oncogene, AP-1 transcription factor subunit	Transcription factor	344	0.442	0.885	0.05962	0.01	MIR22	MicroRNA 22	RNA Gene		24	GC17M001713	2.00234	https://www.genecards.org/cgi-bin/carddisp.pl?gene=MIR22
	Colitis	C0009319	JUNB	3726	P17275	JunB proto-oncogene, AP-1 transcription factor subunit	Transcription factor	264	0.467	0.769	0.86299	0.01	MIR132	MicroRNA 132	RNA Gene		24	GC17M002049	1.99973	https://www.genecards.org/cgi-bin/carddisp.pl?gene=MIR132
	Colitis	C0009319	JUND	3727	P17535	JunD proto-oncogene, AP-1 transcription factor subunit	Transcription factor	242	0.475	0.808	0.70054	0.01	LINC-PINT	Long Intergenic Non-Protein Coding RNA, P53 Induced Transcript	RNA Gene	A0A455ZAR2	23	GC07M130795	1.99973	https://www.genecards.org/cgi-bin/carddisp.pl?gene=LINC-PINT
	Colitis	C0009319	TRIM23	373	P36406	tripartite motif containing 23		26	0.716	0.308	0.0003937	0.01	MIR15B	MicroRNA 15b	RNA Gene		22	GC03P160404	1.99973	https://www.genecards.org/cgi-bin/carddisp.pl?gene=MIR15B
	Colitis	C0009319	GSTK1	373156	Q9Y2Q3	glutathione S-transferase kappa 1		445	0.412	0.885	1.9374e-06	0.01	MIR454	MicroRNA 454	RNA Gene		21	GC17M059137	1.99973	https://www.genecards.org/cgi-bin/carddisp.pl?gene=MIR454
	Colitis	C0009319	ACAT1	38	P24752	acetyl-CoA acetyltransferase 1	Enzyme	176	0.538	0.692	9.8525e-08	0.01	MIRLET7F1	MicroRNA Let-7f-1	RNA Gene		21	GC09P095057	1.99973	https://www.genecards.org/cgi-bin/carddisp.pl?gene=MIRLET7F1
	Colitis	C0009319	KIT	3815	P10721	KIT proto-oncogene, receptor tyrosine kinase	Kinase	715	0.366	0.808	0.98087	0.01	LINC01618	Long Intergenic Non-Protein Coding RNA 1618	RNA Gene		17	GC04P052873	1.99973	https://www.genecards.org/cgi-bin/carddisp.pl?gene=LINC01618
	Colitis	C0009319	KNG1	3827	P01042	kininogen 1	Enzyme modulator	279	0.481	0.885	3.2071e-10	0.01	MROCKI	MARCKS Cis Regulating LncRNA Promoter Of Cytokines And Inflammation	RNA Gene		17	GC06M113869	1.99973	https://www.genecards.org/cgi-bin/carddisp.pl?gene=MROCKI
	Colitis	C0009319	LGALS1	3956	P09382	galectin 1	Signaling	362	0.435	0.846	0.004488	0.01	HERC2	HECT And RLD Domain Containing E3 Ubiquitin Protein Ligase 2	Protein Coding	O95714	52	GC15M028111	1.9955	https://www.genecards.org/cgi-bin/carddisp.pl?gene=HERC2
	Colitis	C0009319	LGALS2	3957	P05162	galectin 2	Signaling	27	0.7	0.385	0.020219	0.01	IGF1	Insulin Like Growth Factor 1	Protein Coding	P05019	55	GC12M102395	1.99035	https://www.genecards.org/cgi-bin/carddisp.pl?gene=IGF1
	Colitis	C0009319	LIMK2	3985	P53671	LIM domain kinase 2	Kinase	44	0.65	0.654	0.01561	0.01	MIR125B1	MicroRNA 125b-1	RNA Gene		24	GC11M122100	1.98734	https://www.genecards.org/cgi-bin/carddisp.pl?gene=MIR125B1
	Colitis	C0009319	LMNA	4000	P02545	lamin A/C		824	0.384	0.885	0.9994	0.01	CCL4	C-C Motif Chemokine Ligand 4	Protein Coding	P13236	46	GC17P036103	1.98665	https://www.genecards.org/cgi-bin/carddisp.pl?gene=CCL4
	Colitis	C0009319	LNPEP	4012	Q9UIQ6	leucyl and cystinyl aminopeptidase	Enzyme	174	0.514	0.731	0.99957	0.01	MIR193A	MicroRNA 193a	RNA Gene		22	GC17P031559	1.98207	https://www.genecards.org/cgi-bin/carddisp.pl?gene=MIR193A
	Colitis	C0009319	LPA	4018	P08519	lipoprotein(a)	Enzyme	340	0.444	0.769	6.5917e-89	0.01	TPPP	Tubulin Polymerization Promoting Protein	Protein Coding	O94811	46	GC05M000659	1.9803	https://www.genecards.org/cgi-bin/carddisp.pl?gene=TPPP
	Colitis	C0009319	LTA	4049	P01374	lymphotoxin alpha	Signaling	353	0.434	0.885	0.19685	0.01	CEP72	Centrosomal Protein 72	Protein Coding	Q9P209	44	GC05P000612	1.9803	https://www.genecards.org/cgi-bin/carddisp.pl?gene=CEP72
	Colitis	C0009319	LTB	4050	Q06643	lymphotoxin beta	Signaling	110	0.555	0.769	9.6063e-11	0.01	FCGR2C	Fc Gamma Receptor IIc (Gene/Pseudogene)	Protein Coding	P31995	40	GC01P161971	1.9803	https://www.genecards.org/cgi-bin/carddisp.pl?gene=FCGR2C
	Colitis	C0009319	LTBR	4055	P36941	lymphotoxin beta receptor		78	0.592	0.692	0.3058	0.01	MROH3P	Maestro Heat Like Repeat Family Member 3, Pseudogene	Pseudogene		17	GC01P200920	1.9803	https://www.genecards.org/cgi-bin/carddisp.pl?gene=MROH3P
	Colitis	C0009319	DUOXA2	405753	Q1HG44	dual oxidase maturation factor 2		33	0.7	0.423	1.2666e-15	0.01	GPSM3	G Protein Signaling Modulator 3	Protein Coding	Q9Y4H4	40	GC06M080951	1.97996	https://www.genecards.org/cgi-bin/carddisp.pl?gene=GPSM3
	Colitis	C0009319	MIRLET7B	406884		microRNA let-7b		186	0.493	0.769		0.01	AOC1	Amine Oxidase Copper Containing 1	Protein Coding	P19801	48	GC07P150824	1.97004	https://www.genecards.org/cgi-bin/carddisp.pl?gene=AOC1
	Colitis	C0009319	MIR106A	406899		microRNA 106a		140	0.524	0.846		0.01	TRA	T Cell Receptor Alpha Locus	Protein Coding	P0DSE1	25	GC14P021621	1.97004	https://www.genecards.org/cgi-bin/carddisp.pl?gene=TRA
	Colitis	C0009319	LYZ	4069	P61626	lysozyme		178	0.526	0.846	3.4114e-06	0.01	IBD2	Inflammatory Bowel Disease 2	Genetic Locus		5	GC12U990041	1.96989	https://www.genecards.org/cgi-bin/carddisp.pl?gene=IBD2
	Colitis	C0009319	MIR122	406906		microRNA 122		250	0.468	0.808		0.01	TNFRSF9	TNF Receptor Superfamily Member 9	Protein Coding	Q07011	50	GC01M007915	1.96975	https://www.genecards.org/cgi-bin/carddisp.pl?gene=TNFRSF9
	Colitis	C0009319	MIR125A	406910		microRNA 125a		225	0.48	0.769		0.01	CCN4	Cellular Communication Network Factor 4	Protein Coding	O95388	45	GC08P133192	1.96851	https://www.genecards.org/cgi-bin/carddisp.pl?gene=CCN4
	Colitis	C0009319	MIR126	406913		microRNA 126		305	0.447	0.846		0.01	IFNA2	Interferon Alpha 2	Protein Coding	P01563	50	GC09M021384	1.96173	https://www.genecards.org/cgi-bin/carddisp.pl?gene=IFNA2
	Colitis	C0009319	MIR139	406931		microRNA 139		138	0.527	0.808		0.01	HSD11B1	Hydroxysteroid 11-Beta Dehydrogenase 1	Protein Coding	P28845	57	GC01P209686	1.95761	https://www.genecards.org/cgi-bin/carddisp.pl?gene=HSD11B1
	Colitis	C0009319	MIR141	406933		microRNA 141		179	0.497	0.808		0.01	MKI67	Marker Of Proliferation Ki-67	Protein Coding	P46013	51	GC10M128096	1.95737	https://www.genecards.org/cgi-bin/carddisp.pl?gene=MKI67
	Colitis	C0009319	MIR142	406934		microRNA 142		220	0.48	0.846		0.01	HPSE	Heparanase	Protein Coding	Q9Y251	51	GC04M083292	1.95344	https://www.genecards.org/cgi-bin/carddisp.pl?gene=HPSE
	Colitis	C0009319	MIR148A	406940		microRNA 148a		172	0.506	0.846		0.01	LGALS9	Galectin 9	Protein Coding	O00182	46	GC17P027629	1.95106	https://www.genecards.org/cgi-bin/carddisp.pl?gene=LGALS9
	Colitis	C0009319	MIR150	406942		microRNA 150		282	0.455	0.808		0.01	NQO1	NAD(P)H Quinone Dehydrogenase 1	Protein Coding	P15559	54	GC16M069706	1.94848	https://www.genecards.org/cgi-bin/carddisp.pl?gene=NQO1
	Colitis	C0009319	MIR15A	406948		microRNA 15a		221	0.482	0.808		0.01	ANXA1	Annexin A1	Protein Coding	P04083	53	GC09P073151	1.94627	https://www.genecards.org/cgi-bin/carddisp.pl?gene=ANXA1
	Colitis	C0009319	MIR19B1	406980		microRNA 19b-1		144	0.529	0.769		0.01	CX3CR1	C-X3-C Motif Chemokine Receptor 1	Protein Coding	P49238	49	GC03M039279	1.93739	https://www.genecards.org/cgi-bin/carddisp.pl?gene=CX3CR1
	Colitis	C0009319	MIR200B	406984		microRNA 200b		180	0.5	0.769		0.01	ACE	Angiotensin I Converting Enzyme	Protein Coding	P12821	58	GC17P063477	1.93645	https://www.genecards.org/cgi-bin/carddisp.pl?gene=ACE
	Colitis	C0009319	MIR200C	406985		microRNA 200c		202	0.486	0.846		0.01	AREG	Amphiregulin	Protein Coding	P15514	50	GC04P074445	1.93612	https://www.genecards.org/cgi-bin/carddisp.pl?gene=AREG
	Colitis	C0009319	MIR204	406987		microRNA 204		203	0.487	0.808		0.01	EZH2	Enhancer Of Zeste 2 Polycomb Repressive Complex 2 Subunit	Protein Coding	Q15910	60	GC07M148807	1.93544	https://www.genecards.org/cgi-bin/carddisp.pl?gene=EZH2
	Colitis	C0009319	MIR206	406989		microRNA 206		226	0.477	0.846		0.01	LSP1	Lymphocyte Specific Protein 1	Protein Coding	P33241	48	GC11P002931	1.93373	https://www.genecards.org/cgi-bin/carddisp.pl?gene=LSP1
	Colitis	C0009319	MIR210	406992		microRNA 210		277	0.46	0.846		0.01	GNA12	G Protein Subunit Alpha 12	Protein Coding	Q03113	46	GC07M002728	1.93373	https://www.genecards.org/cgi-bin/carddisp.pl?gene=GNA12
	Colitis	C0009319	MIR214	406996		microRNA 214		221	0.48	0.808		0.01	DAP	Death Associated Protein	Protein Coding	P51397	45	GC05M010679	1.93373	https://www.genecards.org/cgi-bin/carddisp.pl?gene=DAP
	Colitis	C0009319	MIR22	407004		microRNA 22		195	0.496	0.808		0.01	GATD3	Glutamine Amidotransferase Class 1 Domain Containing 3	Protein Coding	P0DPI2	40	GC21P044140	1.93373	https://www.genecards.org/cgi-bin/carddisp.pl?gene=GATD3
	Colitis	C0009319	MIR221	407006		microRNA 221		304	0.449	0.846		0.01	NXPE1	Neurexophilin And PC-Esterase Domain Family Member 1	Protein Coding	Q8N323	38	GC11M114521	1.93373	https://www.genecards.org/cgi-bin/carddisp.pl?gene=NXPE1
	Colitis	C0009319	MIR222	407007		microRNA 222		210	0.486	0.808		0.01	TXN	Thioredoxin	Protein Coding	P10599	52	GC09M110243	1.93207	https://www.genecards.org/cgi-bin/carddisp.pl?gene=TXN
	Colitis	C0009319	MIR301A	407027		microRNA 301a		102	0.558	0.808		0.01	NOTCH4	Notch Receptor 4	Protein Coding	Q99466	53	GC06M080952	1.93093	https://www.genecards.org/cgi-bin/carddisp.pl?gene=NOTCH4
	Colitis	C0009319	MARCKS	4082	P29966	myristoylated alanine rich protein kinase C substrate		102	0.559	0.769	0.32648	0.01	DPP10-AS1	DPP10 Antisense RNA 1	RNA Gene		18	GC02M115131	1.93044	https://www.genecards.org/cgi-bin/carddisp.pl?gene=DPP10-AS1
	Colitis	C0009319	ARRB2	409	P32121	arrestin beta 2	Enzyme modulator	119	0.561	0.769	0.50658	0.01	FCN3	Ficolin 3	Protein Coding	O75636	50	GC01M029397	1.92961	https://www.genecards.org/cgi-bin/carddisp.pl?gene=FCN3
	Colitis	C0009319	SMAD5	4090	Q99717	SMAD family member 5	Transcription factor	55	0.633	0.615	0.99838	0.01	TNFRSF11B	TNF Receptor Superfamily Member 11b	Protein Coding	O00300	54	GC08M118923	1.92682	https://www.genecards.org/cgi-bin/carddisp.pl?gene=TNFRSF11B
	Colitis	C0009319	MAFD1	4095		major affective disorder 1		14	0.743	0.269		0.01	MIR150	MicroRNA 150	RNA Gene		24	GC19M049500	1.91517	https://www.genecards.org/cgi-bin/carddisp.pl?gene=MIR150
	Colitis	C0009319	MAP6	4135	Q96JE9	microtubule associated protein 6		103	0.578	0.769	0.39507	0.01	NRIP1	Nuclear Receptor Interacting Protein 1	Protein Coding	P48552	51	GC21M014961	1.90978	https://www.genecards.org/cgi-bin/carddisp.pl?gene=NRIP1
	Colitis	C0009319	MAT1A	4143	Q00266	methionine adenosyltransferase 1A	Enzyme	103	0.582	0.577	0.00080978	0.01	SFTA3	Surfactant Associated 3	RNA Gene	P0C7M3	36	GC14M036474	1.90361	https://www.genecards.org/cgi-bin/carddisp.pl?gene=SFTA3
	Colitis	C0009319	MBL2	4153	P11226	mannose binding lectin 2	Receptor	563	0.39	0.846	0.0026836	0.01	HSF2	Heat Shock Transcription Factor 2	Protein Coding	Q03933	50	GC06P122399	1.90067	https://www.genecards.org/cgi-bin/carddisp.pl?gene=HSF2
	Colitis	C0009319	RAB8A	4218	P61006	RAB8A, member RAS oncogene family		69	0.61	0.577	0.97543	0.01	JAK3	Janus Kinase 3	Protein Coding	P52333	58	GC19M017824	1.89987	https://www.genecards.org/cgi-bin/carddisp.pl?gene=JAK3
	Colitis	C0009319	MEP1A	4224	Q16819	meprin A subunit alpha	Enzyme	16	0.78	0.231	9.1509e-13	0.01	IKBKB	Inhibitor Of Nuclear Factor Kappa B Kinase Subunit Beta	Protein Coding	O14920	61	GC08P042271	1.89921	https://www.genecards.org/cgi-bin/carddisp.pl?gene=IKBKB
	Colitis	C0009319	MGMT	4255	P16455	O-6-methylguanine-DNA methyltransferase		444	0.412	0.885	1.1756e-07	0.01	PDE4A	Phosphodiesterase 4A	Protein Coding	P27815	51	GC19P010416	1.89765	https://www.genecards.org/cgi-bin/carddisp.pl?gene=PDE4A
	Colitis	C0009319	MGP	4256	P08493	matrix Gla protein		160	0.539	0.846	3.6072e-05	0.01	NFKBIL1	NFKB Inhibitor Like 1	Protein Coding	Q9UBC1	42	GC06P104095	1.89678	https://www.genecards.org/cgi-bin/carddisp.pl?gene=NFKBIL1
	Colitis	C0009319	ASAH1	427	Q13510	N-acylsphingosine amidohydrolase 1	Enzyme	176	0.526	0.808	1.2588e-12	0.01	MIR181A2	MicroRNA 181a-2	RNA Gene		23	GC09P124692	1.88903	https://www.genecards.org/cgi-bin/carddisp.pl?gene=MIR181A2
	Colitis	C0009319	CXCL9	4283	Q07325	C-X-C motif chemokine ligand 9	Signaling	269	0.462	0.808	0.0029304	0.01	GPX2	Glutathione Peroxidase 2	Protein Coding	P18283	47	GC14M064939	1.88355	https://www.genecards.org/cgi-bin/carddisp.pl?gene=GPX2
	Colitis	C0009319	MLH1	4292	P40692	mutL homolog 1	Nucleic acid binding	526	0.399	0.808	3.41e-05	0.01	IFNA1	Interferon Alpha 1	Protein Coding	P01562	46	GC09P021647	1.88119	https://www.genecards.org/cgi-bin/carddisp.pl?gene=IFNA1
	Colitis	C0009319	ASCL2	430	Q99929	achaete-scute family bHLH transcription factor 2	Transcription factor	38	0.691	0.423	0.34557	0.01	CASC8	Cancer Susceptibility 8	RNA Gene		18	GC08M133872	1.88069	https://www.genecards.org/cgi-bin/carddisp.pl?gene=CASC8
	Colitis	C0009319	FOXO4	4303	P98177	forkhead box O4		84	0.588	0.769	0.81332	0.01	CCAT1	Colon Cancer Associated Transcript 1	RNA Gene		17	GC08M127207	1.88069	https://www.genecards.org/cgi-bin/carddisp.pl?gene=CCAT1
	Colitis	C0009319	MMP2	4313	P08253	matrix metallopeptidase 2	Enzyme	1021	0.333	0.923	0.83878	0.01	DEF6	DEF6 Guanine Nucleotide Exchange Factor	Protein Coding	Q9H4E7	48	GC06P104216	1.87877	https://www.genecards.org/cgi-bin/carddisp.pl?gene=DEF6
	Colitis	C0009319	MMP7	4316	P09237	matrix metallopeptidase 7	Enzyme	320	0.446	0.885	1.0404e-09	0.01	PSMB8	Proteasome 20S Subunit Beta 8	Protein Coding	P28062	57	GC06M032840	1.87842	https://www.genecards.org/cgi-bin/carddisp.pl?gene=PSMB8
	Colitis	C0009319	MMP10	4319	P09238	matrix metallopeptidase 10	Enzyme	123	0.553	0.808	5.907e-15	0.01	FOSL1	FOS Like 1, AP-1 Transcription Factor Subunit	Protein Coding	P15407	52	GC11M109271	1.87805	https://www.genecards.org/cgi-bin/carddisp.pl?gene=FOSL1
	Colitis	C0009319	MMP14	4323	P50281	matrix metallopeptidase 14	Enzyme	340	0.447	0.769	0.99522	0.01	APEH	Acylaminoacyl-Peptide Hydrolase	Protein Coding	P13798	47	GC03P049673	1.8778	https://www.genecards.org/cgi-bin/carddisp.pl?gene=APEH
	Colitis	C0009319	MMP19	4327	Q99542	matrix metallopeptidase 19	Enzyme	64	0.623	0.615	1.9975e-20	0.01	HSPA6	Heat Shock Protein Family A (Hsp70) Member 6	Protein Coding	P17066	50	GC01P161524	1.87656	https://www.genecards.org/cgi-bin/carddisp.pl?gene=HSPA6
	Colitis	C0009319	MRC1	4360	P22897	mannose receptor C-type 1		431	0.413	0.846	0.94335	0.01	VCL	Vinculin	Protein Coding	P18206	54	GC10P073995	1.87472	https://www.genecards.org/cgi-bin/carddisp.pl?gene=VCL
	Colitis	C0009319	MIR148B	442892		microRNA 148b		78	0.592	0.692		0.01	JUN	Jun Proto-Oncogene, AP-1 Transcription Factor Subunit	Protein Coding	P05412	56	GC01M058780	1.87456	https://www.genecards.org/cgi-bin/carddisp.pl?gene=JUN
	Colitis	C0009319	MIR369	442914		microRNA 369		38	0.666	0.5		0.01	ALOX15	Arachidonate 15-Lipoxygenase	Protein Coding	P16050	52	GC17M004630	1.87109	https://www.genecards.org/cgi-bin/carddisp.pl?gene=ALOX15
	Colitis	C0009319	MT2A	4502	P02795	metallothionein 2A		117	0.553	0.808	1.2279e-05	0.01	FCAR	Fc Alpha Receptor	Protein Coding	P24071	47	GC19P083920	1.87003	https://www.genecards.org/cgi-bin/carddisp.pl?gene=FCAR
	Colitis	C0009319	MTHFR	4524	P42898	methylenetetrahydrofolate reductase		985	0.337	0.885	3.2068e-10	0.01	CCN2	Cellular Communication Network Factor 2	Protein Coding	P29279	53	GC06M131948	1.86828	https://www.genecards.org/cgi-bin/carddisp.pl?gene=CCN2
	Colitis	C0009319	MTNR1B	4544	P49286	melatonin receptor 1B	G-protein coupled receptor	93	0.588	0.731	0.00064771	0.01	AMACR	Alpha-Methylacyl-CoA Racemase	Protein Coding	Q9UHK6	52	GC05M033986	1.86828	https://www.genecards.org/cgi-bin/carddisp.pl?gene=AMACR
	Colitis	C0009319	RNR2	4550	Q8IVG9	l-rRNA		76	0.603	0.692		0.01	ZMIZ1	Zinc Finger MIZ-Type Containing 1	Protein Coding	Q9ULJ6	50	GC10P079068	1.86771	https://www.genecards.org/cgi-bin/carddisp.pl?gene=ZMIZ1
	Colitis	C0009319	MYH2	4620	Q9UKX2	myosin heavy chain 2		77	0.619	0.731	3.6703e-23	0.01	CTSB	Cathepsin B	Protein Coding	P07858	58	GC08M011842	1.86723	https://www.genecards.org/cgi-bin/carddisp.pl?gene=CTSB
	Colitis	C0009319	MYLK	4638	Q15746	myosin light chain kinase	Kinase	199	0.51	0.846	9.1706e-12	0.01	CCHCR1	Coiled-Coil Alpha-Helical Rod Protein 1	Protein Coding	Q8TD31	45	GC06M080869	1.86071	https://www.genecards.org/cgi-bin/carddisp.pl?gene=CCHCR1
	Colitis	C0009319	MYO1D	4642	O94832	myosin ID	Cellular structure	16	0.78	0.269	1.2784e-12	0.01	INSL6	Insulin Like 6	Protein Coding	Q9Y581	41	GC09M004991	1.86071	https://www.genecards.org/cgi-bin/carddisp.pl?gene=INSL6
	Colitis	C0009319	MYO9B	4650	Q13459	myosin IXB		65	0.644	0.615	1	0.01	INSL4	Insulin Like 4	Protein Coding	Q14641	39	GC09P005231	1.86071	https://www.genecards.org/cgi-bin/carddisp.pl?gene=INSL4
	Colitis	C0009319	ATF4	468	P18848	activating transcription factor 4		178	0.507	0.769	0.015659	0.01	POMC	Proopiomelanocortin	Protein Coding	P01189	54	GC02M025160	1.85483	https://www.genecards.org/cgi-bin/carddisp.pl?gene=POMC
	Colitis	C0009319	ATM	472	Q13315	ATM serine/threonine kinase	Kinase	684	0.374	0.885	5.5884e-47	0.01	IL20	Interleukin 20	Protein Coding	Q9NYY1	45	GC01P206866	1.85483	https://www.genecards.org/cgi-bin/carddisp.pl?gene=IL20
	Colitis	C0009319	NFIL3	4783	Q16649	nuclear factor, interleukin 3 regulated	Transcription factor	54	0.633	0.615	0.81979	0.01	GPR65	G Protein-Coupled Receptor 65	Protein Coding	Q8IYL9	44	GC14P088005	1.85483	https://www.genecards.org/cgi-bin/carddisp.pl?gene=GPR65
	Colitis	C0009319	NFKB1	4790	P19838	nuclear factor kappa B subunit 1	Transcription factor	551	0.396	0.923	1	0.01	IL9	Interleukin 9	Protein Coding	P15248	49	GC05M135891	1.85441	https://www.genecards.org/cgi-bin/carddisp.pl?gene=IL9
	Colitis	C0009319	NFKBIA	4792	P25963	NFKB inhibitor alpha		226	0.487	0.885	0.99452	0.01	HOXA13	Homeobox A13	Protein Coding	P31271	48	GC07M027813	1.85437	https://www.genecards.org/cgi-bin/carddisp.pl?gene=HOXA13
	Colitis	C0009319	NM	4827		neutrophil migration		250	0.473	0.808		0.01	LOC110806262	Solute Carrier Family 6 Member 4 Gene Promoter	Functional Element		3	GC17P030235	1.85224	https://www.genecards.org/cgi-bin/carddisp.pl?gene=LOC110806262
	Colitis	C0009319	NOTCH1	4851	P46531	notch receptor 1		693	0.369	0.885	1	0.01	FBXW7	F-Box And WD Repeat Domain Containing 7	Protein Coding	Q969H0	52	GC04M152321	1.85103	https://www.genecards.org/cgi-bin/carddisp.pl?gene=FBXW7
	Colitis	C0009319	NRGN	4900	Q92686	neurogranin		69	0.608	0.615	0.4819	0.01	UGT1A1	UDP Glucuronosyltransferase Family 1 Member A1	Protein Coding	P22309	57	GC02P233760	1.84963	https://www.genecards.org/cgi-bin/carddisp.pl?gene=UGT1A1
	Colitis	C0009319	NT5E	4907	P21589	5'-nucleotidase ecto	Enzyme	376	0.436	0.885	2.2881e-11	0.01	FCGR3B	Fc Gamma Receptor IIIb	Protein Coding	O75015	50	GC01M161623	1.84839	https://www.genecards.org/cgi-bin/carddisp.pl?gene=FCGR3B
	Colitis	C0009319	OAS3	4940	Q9Y6K5	2'-5'-oligoadenylate synthetase 3	Enzyme	72	0.608	0.615	1.9653e-33	0.01	GPR12	G Protein-Coupled Receptor 12	Protein Coding	P47775	45	GC13M026755	1.84275	https://www.genecards.org/cgi-bin/carddisp.pl?gene=GPR12
	Colitis	C0009319	ODC1	4953	P11926	ornithine decarboxylase 1	Enzyme	184	0.51	0.731	0.16966	0.01	GP2	Glycoprotein 2	Protein Coding	P55259	46	GC16M020309	1.84236	https://www.genecards.org/cgi-bin/carddisp.pl?gene=GP2
	Colitis	C0009319	OPA1	4976	O60313	OPA1 mitochondrial dynamin like GTPase	Enzyme modulator	236	0.51	0.846	0.98636	0.01	TNFRSF18	TNF Receptor Superfamily Member 18	Protein Coding	Q9Y5U5	48	GC01M001203	1.84226	https://www.genecards.org/cgi-bin/carddisp.pl?gene=TNFRSF18
	Colitis	C0009319	OSM	5008	P13725	oncostatin M	Signaling	188	0.505	0.769	0.58916	0.01	MYB	MYB Proto-Oncogene, Transcription Factor	Protein Coding	P10242	56	GC06P135180	1.84158	https://www.genecards.org/cgi-bin/carddisp.pl?gene=MYB
	Colitis	C0009319	P2RX5	5026	Q93086	purinergic receptor P2X 5	Ion channel	132	0.548	0.769	2.8546e-13	0.01	FLNA	Filamin A	Protein Coding	P21333	55	GC0XM154348	1.84106	https://www.genecards.org/cgi-bin/carddisp.pl?gene=FLNA
	Colitis	C0009319	PEBP1	5037	P30086	phosphatidylethanolamine binding protein 1	Enzyme modulator	181	0.5	0.808	0.09167	0.01	ERAP2	Endoplasmic Reticulum Aminopeptidase 2	Protein Coding	Q6P179	47	GC05P096875	1.83953	https://www.genecards.org/cgi-bin/carddisp.pl?gene=ERAP2
	Colitis	C0009319	PRDX1	5052	Q06830	peroxiredoxin 1	Enzyme	237	0.485	0.846	7.6959e-10	0.01	SOD2	Superoxide Dismutase 2	Protein Coding	P04179	54	GC06M159669	1.83419	https://www.genecards.org/cgi-bin/carddisp.pl?gene=SOD2
	Colitis	C0009319	PAK1	5058	Q13153	p21 (RAC1) activated kinase 1	Kinase	221	0.494	0.808	0.0013306	0.01	PARD3	Par-3 Family Cell Polarity Regulator	Protein Coding	Q8TEW0	48	GC10M034498	1.83121	https://www.genecards.org/cgi-bin/carddisp.pl?gene=PARD3
	Colitis	C0009319	IL21R	50615	Q9HBE5	interleukin 21 receptor	Receptor	110	0.55	0.731	0.99835	0.01	MIR7-3HG	MIR7-3 Host Gene	RNA Gene	Q8N6C7	29	GC19P006171	1.83082	https://www.genecards.org/cgi-bin/carddisp.pl?gene=MIR7-3HG
	Colitis	C0009319	PAK2	5062	Q13177	p21 (RAC1) activated kinase 2	Kinase	62	0.653	0.538	0.97169	0.01	SERPINA4	Serpin Family A Member 4	Protein Coding	P29622	48	GC14P094561	1.82816	https://www.genecards.org/cgi-bin/carddisp.pl?gene=SERPINA4
	Colitis	C0009319	CNTN3	5067	Q9P232	contactin 3		77	0.612	0.654	1.9893e-05	0.01	MUC17	Mucin 17, Cell Surface Associated	Protein Coding	Q685J3	42	GC07P101020	1.82547	https://www.genecards.org/cgi-bin/carddisp.pl?gene=MUC17
	Colitis	C0009319	ASAP1	50807	Q9ULH1	ArfGAP with SH3 domain, ankyrin repeat and PH domain 1		112	0.556	0.808	1	0.01	SNORD118	Small Nucleolar RNA, C/D Box 118	RNA Gene		22	GC17M013550	1.82409	https://www.genecards.org/cgi-bin/carddisp.pl?gene=SNORD118
	Colitis	C0009319	F11R	50848	Q9Y624	F11 receptor		127	0.542	0.731	1.8487e-05	0.01	NKX3-1	NK3 Homeobox 1	Protein Coding	Q99801	47	GC08M023678	1.82376	https://www.genecards.org/cgi-bin/carddisp.pl?gene=NKX3-1
	Colitis	C0009319	PC	5091	P11498	pyruvate carboxylase	Enzyme	183	0.515	0.808	0.013834	0.01	XBP1	X-Box Binding Protein 1	Protein Coding	P17861	52	GC22M028794	1.82319	https://www.genecards.org/cgi-bin/carddisp.pl?gene=XBP1
	Colitis	C0009319	IBD5	50941		inflammatory bowel disease 5		21	0.705	0.538		0.01	ARX	Aristaless Related Homeobox	Protein Coding	Q96QS3	50	GC0XM025003	1.81585	https://www.genecards.org/cgi-bin/carddisp.pl?gene=ARX
	Colitis	C0009319	EXOSC3	51010	Q9NQT5	exosome component 3	Enzyme	84	0.61	0.692	0.00024296	0.01	GAPDH	Glyceraldehyde-3-Phosphate Dehydrogenase	Protein Coding	P04406	57	GC12P028185	1.8132	https://www.genecards.org/cgi-bin/carddisp.pl?gene=GAPDH
	Colitis	C0009319	GAL	51083	P22466	galanin and GMAP prepropeptide		226	0.493	0.846	4.3885e-06	0.01	TEK	TEK Receptor Tyrosine Kinase	Protein Coding	Q02763	58	GC09P027109	1.81249	https://www.genecards.org/cgi-bin/carddisp.pl?gene=TEK
	Colitis	C0009319	METTL9	51108	Q9H1A3	methyltransferase like 9		24	0.736	0.5	0.80352	0.01	CCL26	C-C Motif Chemokine Ligand 26	Protein Coding	Q9Y258	45	GC07M075769	1.81247	https://www.genecards.org/cgi-bin/carddisp.pl?gene=CCL26
	Colitis	C0009319	LEF1	51176	Q9UJU2	lymphoid enhancer binding factor 1		211	0.486	0.769	0.99789	0.01	ITLN1	Intelectin 1	Protein Coding	Q8WWA0	45	GC01M160876	1.8097	https://www.genecards.org/cgi-bin/carddisp.pl?gene=ITLN1
	Colitis	C0009319	HSPA14	51182	Q0VDF9	heat shock protein family A (Hsp70) member 14		178	0.502	0.769	0.67359	0.01	LIF	LIF Interleukin 6 Family Cytokine	Protein Coding	P15018	50	GC22M030240	1.80917	https://www.genecards.org/cgi-bin/carddisp.pl?gene=LIF
	Colitis	C0009319	CLDN18	51208	P56856	claudin 18	Cell-cell junction	52	0.628	0.346	0.0001865	0.01	AGR2	Anterior Gradient 2, Protein Disulphide Isomerase Family Member	Protein Coding	O95994	46	GC07M017227	1.80917	https://www.genecards.org/cgi-bin/carddisp.pl?gene=AGR2
	Colitis	C0009319	ERGIC2	51290	Q96RQ1	ERGIC and golgi 2		10	0.821	0.308	0.013458	0.01	MIR196A2	MicroRNA 196a-2	RNA Gene		25	GC12P055689	1.80538	https://www.genecards.org/cgi-bin/carddisp.pl?gene=MIR196A2
	Colitis	C0009319	SLC15A3	51296	Q8IY34	solute carrier family 15 member 3	Transporter	11	0.792	0.154	7.7754e-12	0.01	SMURF1	SMAD Specific E3 Ubiquitin Protein Ligase 1	Protein Coding	Q9HCE7	51	GC07M099027	1.80508	https://www.genecards.org/cgi-bin/carddisp.pl?gene=SMURF1
	Colitis	C0009319	TLR8	51311	Q9NR97	toll like receptor 8		122	0.543	0.769	0.32401	0.01	IL18R1	Interleukin 18 Receptor 1	Protein Coding	Q13478	50	GC02P102311	1.80508	https://www.genecards.org/cgi-bin/carddisp.pl?gene=IL18R1
	Colitis	C0009319	PDC	5132	P20941	phosducin		95	0.581	0.731	0.00010134	0.01	MIR15A	MicroRNA 15a	RNA Gene		18	GC13M050049	1.80435	https://www.genecards.org/cgi-bin/carddisp.pl?gene=MIR15A
	Colitis	C0009319	CRNKL1	51340	Q9BZJ0	crooked neck pre-mRNA splicing factor 1	Nucleic acid binding	24	0.711	0.385	2.7151e-06	0.01	CXCR4	C-X-C Motif Chemokine Receptor 4	Protein Coding	P61073	59	GC02M136114	1.80154	https://www.genecards.org/cgi-bin/carddisp.pl?gene=CXCR4
	Colitis	C0009319	CHST15	51363	Q7LFX5	carbohydrate sulfotransferase 15		44	0.647	0.346	3.5249e-05	0.01	TAP2	Transporter 2, ATP Binding Cassette Subfamily B Member	Protein Coding	Q03519	51	GC06M032821	1.79507	https://www.genecards.org/cgi-bin/carddisp.pl?gene=TAP2
	Colitis	C0009319	COMMD10	51397	Q9Y6G5	COMM domain containing 10		17	0.78	0.269	6.4803e-12	0.01	ICAM2	Intercellular Adhesion Molecule 2	Protein Coding	P13598	50	GC17M064002	1.79189	https://www.genecards.org/cgi-bin/carddisp.pl?gene=ICAM2
	Colitis	C0009319	PDE4B	5142	Q07343	phosphodiesterase 4B		108	0.566	0.731	0.4746	0.01	GZMA	Granzyme A	Protein Coding	P12544	49	GC05P055102	1.78918	https://www.genecards.org/cgi-bin/carddisp.pl?gene=GZMA
	Colitis	C0009319	ISYNA1	51477	Q9NPH2	inositol-3-phosphate synthase 1		168	0.51	0.769	2.4934e-05	0.01	IGHE	Immunoglobulin Heavy Constant Epsilon	Protein Coding	P01854	36	GC14M115495	1.78859	https://www.genecards.org/cgi-bin/carddisp.pl?gene=IGHE
	Colitis	C0009319	CHMP5	51510	Q9NZZ3	charged multivesicular body protein 5	Transporter	13	0.751	0.192	0.0066514	0.01	CDKN1B	Cyclin Dependent Kinase Inhibitor 1B	Protein Coding	P46527	56	GC12P028528	1.78579	https://www.genecards.org/cgi-bin/carddisp.pl?gene=CDKN1B
	Colitis	C0009319	VTA1	51534	Q9NP79	vesicle trafficking 1		51	0.641	0.423	0.00039935	0.01	DEFB103A	Defensin Beta 103A	Protein Coding	P81534	30	GC08P007881	1.78096	https://www.genecards.org/cgi-bin/carddisp.pl?gene=DEFB103A
	Colitis	C0009319	TRIM33	51592	Q9UPN9	tripartite motif containing 33		63	0.626	0.577	1	0.01	VNN1	Vanin 1	Protein Coding	O95497	50	GC06M132680	1.77658	https://www.genecards.org/cgi-bin/carddisp.pl?gene=VNN1
	Colitis	C0009319	ENPP2	5168	Q13822	ectonucleotide pyrophosphatase/phosphodiesterase 2	Enzyme	95	0.582	0.769	0.0027913	0.01	GPT	Glutamic--Pyruvic Transaminase	Protein Coding	P24298	48	GC08P144502	1.7765	https://www.genecards.org/cgi-bin/carddisp.pl?gene=GPT
	Colitis	C0009319	PDZK1	5174	Q5T2W1	PDZ domain containing 1		47	0.65	0.654	1.1586e-09	0.01	DNMT1	DNA Methyltransferase 1	Protein Coding	P26358	59	GC19M010133	1.77572	https://www.genecards.org/cgi-bin/carddisp.pl?gene=DNMT1
	Colitis	C0009319	ERAP1	51752	Q9NZ08	endoplasmic reticulum aminopeptidase 1	Enzyme	156	0.556	0.692	2.0562e-26	0.01	TMSB4X	Thymosin Beta 4 X-Linked	Protein Coding	P62328	46	GC0XP012975	1.77073	https://www.genecards.org/cgi-bin/carddisp.pl?gene=TMSB4X
	Colitis	C0009319	PEPD	5184	P12955	peptidase D	Enzyme	113	0.621	0.769	1.4633e-14	0.01	TFRC	Transferrin Receptor	Protein Coding	P02786	57	GC03M196144	1.77062	https://www.genecards.org/cgi-bin/carddisp.pl?gene=TFRC
	Colitis	C0009319	ACP1	52	P24666	acid phosphatase 1		107	0.566	0.731	1.7531e-08	0.01	SOX9	SRY-Box Transcription Factor 9	Protein Coding	P48436	52	GC17P072121	1.77	https://www.genecards.org/cgi-bin/carddisp.pl?gene=SOX9
	Colitis	C0009319	PGGT1B	5229	P53609	protein geranylgeranyltransferase type I subunit beta	Enzyme	15	0.769	0.346	0.040841	0.01	UCA1	Urothelial Cancer Associated 1	RNA Gene		26	GC19P015828	1.77	https://www.genecards.org/cgi-bin/carddisp.pl?gene=UCA1
	Colitis	C0009319	PHEX	5251	P78562	phosphate regulating endopeptidase homolog X-linked	Enzyme	142	0.548	0.808	0.99996	0.01	MIR133B	MicroRNA 133b	RNA Gene		24	GC06P052148	1.77	https://www.genecards.org/cgi-bin/carddisp.pl?gene=MIR133B
	Colitis	C0009319	PI3	5266	P19957	peptidase inhibitor 3	Enzyme modulator	92	0.57	0.692	0.16965	0.01	MIR34B	MicroRNA 34b	RNA Gene		24	GC11P112123	1.77	https://www.genecards.org/cgi-bin/carddisp.pl?gene=MIR34B
	Colitis	C0009319	SERPINB6	5269	P35237	serpin family B member 6	Enzyme modulator	128	0.547	0.769	0.00011009	0.01	MIR107	MicroRNA 107	RNA Gene		22	GC10M089604	1.77	https://www.genecards.org/cgi-bin/carddisp.pl?gene=MIR107
	Colitis	C0009319	PIGR	5284	P01833	polymeric immunoglobulin receptor		71	0.615	0.808	0.81331	0.01	MIR129-2	MicroRNA 129-2	RNA Gene		21	GC11P043844	1.77	https://www.genecards.org/cgi-bin/carddisp.pl?gene=MIR129-2
	Colitis	C0009319	PIM1	5292	P11309	Pim-1 proto-oncogene, serine/threonine kinase	Kinase	224	0.482	0.769	0.84846	0.01	MIR7-3	MicroRNA 7-3	RNA Gene		21	GC19P004770	1.77	https://www.genecards.org/cgi-bin/carddisp.pl?gene=MIR7-3
	Colitis	C0009319	PIK3R1	5295	P27986	phosphoinositide-3-kinase regulatory subunit 1	Kinase	285	0.477	0.885	0.99978	0.01	DLEU7-AS1	DLEU7 Antisense RNA 1	RNA Gene		20	GC13P050287	1.77	https://www.genecards.org/cgi-bin/carddisp.pl?gene=DLEU7-AS1
	Colitis	C0009319	PLA2G1B	5319	P04054	phospholipase A2 group IB	Enzyme	268	0.468	0.846	1.0057e-10	0.01	IL18BP	Interleukin 18 Binding Protein	Protein Coding	O95998	48	GC11P071998	1.76374	https://www.genecards.org/cgi-bin/carddisp.pl?gene=IL18BP
	Colitis	C0009319	PLAG1	5324	Q6DJT9	PLAG1 zinc finger	Transcription factor	219	0.493	0.808	0.99532	0.01	MMP14	Matrix Metallopeptidase 14	Protein Coding	P50281	58	GC14P038444	1.76225	https://www.genecards.org/cgi-bin/carddisp.pl?gene=MMP14
	Colitis	C0009319	PLAU	5328	P00749	plasminogen activator, urokinase	Enzyme	439	0.425	0.923	2.3058e-06	0.01	TOM1	Target Of Myb1 Membrane Trafficking Protein	Protein Coding	O60784	49	GC22P035299	1.76179	https://www.genecards.org/cgi-bin/carddisp.pl?gene=TOM1
	Colitis	C0009319	PLCG1	5335	P19174	phospholipase C gamma 1	Enzyme	116	0.564	0.692	7.9288e-05	0.01	STX2	Syntaxin 2	Protein Coding	P32856	44	GC12M130789	1.75706	https://www.genecards.org/cgi-bin/carddisp.pl?gene=STX2
	Colitis	C0009319	PLD1	5337	Q13393	phospholipase D1		104	0.576	0.731	4.7758e-21	0.01	C1S	Complement C1s	Protein Coding	P09871	54	GC12P028328	1.75543	https://www.genecards.org/cgi-bin/carddisp.pl?gene=C1S
	Colitis	C0009319	PLD2	5338	O14939	phospholipase D2		75	0.617	0.654	4.1429e-27	0.01	MIRLET7I	MicroRNA Let-7i	RNA Gene		24	GC12P062626	1.7547	https://www.genecards.org/cgi-bin/carddisp.pl?gene=MIRLET7I
	Colitis	C0009319	PLP1	5354	P60201	proteolipid protein 1	Cellular structure	160	0.543	0.769	0.92845	0.01	CYP3A4	Cytochrome P450 Family 3 Subfamily A Member 4	Protein Coding	P08684	55	GC07M099773	1.75129	https://www.genecards.org/cgi-bin/carddisp.pl?gene=CYP3A4
	Colitis	C0009319	EIM	54119		Infantile myoclonic epilepsy		8	0.839	0.269		0.01	RIPK3	Receptor Interacting Serine/Threonine Kinase 3	Protein Coding	Q9Y572	50	GC14M024336	1.74778	https://www.genecards.org/cgi-bin/carddisp.pl?gene=RIPK3
	Colitis	C0009319	TERF2IP	54386	Q9NYB0	TERF2 interacting protein		126	0.548	0.731	2.6683e-05	0.01	H2AX	H2A.X Variant Histone	Protein Coding	P16104	50	GC11M119408	1.74243	https://www.genecards.org/cgi-bin/carddisp.pl?gene=H2AX
	Colitis	C0009319	PON1	5444	P27169	paraoxonase 1		496	0.409	0.885	9.8142e-11	0.01	MLN	Motilin	Protein Coding	P12872	40	GC06M033794	1.74152	https://www.genecards.org/cgi-bin/carddisp.pl?gene=MLN
	Colitis	C0009319	TOLLIP	54472	Q9H0E2	toll interacting protein		40	0.65	0.462	0.081141	0.01	NR5A2	Nuclear Receptor Subfamily 5 Group A Member 2	Protein Coding	O00482	51	GC01P199996	1.73544	https://www.genecards.org/cgi-bin/carddisp.pl?gene=NR5A2
	Colitis	C0009319	PIMREG	54478	Q9BSJ6	PICALM interacting mitotic regulator		20	0.729	0.385	0.0011659	0.01	UCN2	Urocortin 2	Protein Coding	Q96RP3	38	GC03M048561	1.73544	https://www.genecards.org/cgi-bin/carddisp.pl?gene=UCN2
	Colitis	C0009319	SMOX	54498	Q9NWM0	spermine oxidase		91	0.603	0.769	0.39964	0.01	SERPINA3	Serpin Family A Member 3	Protein Coding	P01011	50	GC14P094612	1.73319	https://www.genecards.org/cgi-bin/carddisp.pl?gene=SERPINA3
	Colitis	C0009319	CLQTL1	54501		cholesterol-lowering factor		3	0.89	0.115		0.01	BMP6	Bone Morphogenetic Protein 6	Protein Coding	P22004	52	GC06P007726	1.73265	https://www.genecards.org/cgi-bin/carddisp.pl?gene=BMP6
	Colitis	C0009319	PPARD	5467	Q03181	peroxisome proliferator activated receptor delta	Nuclear receptor	197	0.513	0.846	0.99497	0.01	SCYL1	SCY1 Like Pseudokinase 1	Protein Coding	Q96KG9	48	GC11P065525	1.73206	https://www.genecards.org/cgi-bin/carddisp.pl?gene=SCYL1
	Colitis	C0009319	CRLS1	54675	Q9UJA2	cardiolipin synthase 1		37	0.659	0.538	0.0031076	0.01	MIR199A1	MicroRNA 199a-1	RNA Gene		22	GC19M010817	1.72921	https://www.genecards.org/cgi-bin/carddisp.pl?gene=MIR199A1
	Colitis	C0009319	TET2	54790	Q6N021	tet methylcytosine dioxygenase 2		362	0.458	0.808	4.3334e-54	0.01	PTPRS	Protein Tyrosine Phosphatase Receptor Type S	Protein Coding	Q13332	52	GC19M009362	1.72831	https://www.genecards.org/cgi-bin/carddisp.pl?gene=PTPRS
	Colitis	C0009319	ESRP1	54845	Q6NXG1	epithelial splicing regulatory protein 1	Nucleic acid binding	56	0.628	0.5	0.99934	0.01	ATG5	Autophagy Related 5	Protein Coding	Q9H1Y0	52	GC06M106045	1.71805	https://www.genecards.org/cgi-bin/carddisp.pl?gene=ATG5
	Colitis	C0009319	CT55	54967	Q8WUE5	cancer/testis antigen 55		18	0.736	0.308	0.48549	0.01	LYST	Lysosomal Trafficking Regulator	Protein Coding	Q99698	45	GC01M235661	1.71783	https://www.genecards.org/cgi-bin/carddisp.pl?gene=LYST
	Colitis	C0009319	BANP	54971	Q8N9N5	BTG3 associated nuclear protein		27	0.743	0.269	0.99388	0.01	MAPK3	Mitogen-Activated Protein Kinase 3	Protein Coding	P27361	56	GC16M040839	1.71557	https://www.genecards.org/cgi-bin/carddisp.pl?gene=MAPK3
	Colitis	C0009319	ACP3	55	P15309	acid phosphatase 3	Enzyme	151	0.525	0.731	2.5463e-16	0.01	IRF1	Interferon Regulatory Factor 1	Protein Coding	P10914	53	GC05M132440	1.71547	https://www.genecards.org/cgi-bin/carddisp.pl?gene=IRF1
	Colitis	C0009319	SLC52A1	55065	Q9NWF4	solute carrier family 52 member 1	Transporter	160	0.526	0.769	3.5163e-06	0.01	NTSR1	Neurotensin Receptor 1	Protein Coding	P30989	48	GC20P062708	1.7116	https://www.genecards.org/cgi-bin/carddisp.pl?gene=NTSR1
	Colitis	C0009319	PPP1R8	5511	Q12972	protein phosphatase 1 regulatory subunit 8		25	0.722	0.385	0.98791	0.01	PON1	Paraoxonase 1	Protein Coding	P27169	54	GC07M095297	1.71123	https://www.genecards.org/cgi-bin/carddisp.pl?gene=PON1
	Colitis	C0009319	MTPAP	55149	Q9NVV4	mitochondrial poly(A) polymerase	Enzyme	104	0.581	0.769	0.99904	0.01	BIRC2	Baculoviral IAP Repeat Containing 2	Protein Coding	Q13490	54	GC11P102347	1.70968	https://www.genecards.org/cgi-bin/carddisp.pl?gene=BIRC2
	Colitis	C0009319	PTPA	5524	Q15257	protein phosphatase 2 phosphatase activator	Enzyme modulator	245	0.48	0.846	0.99057	0.01	LAMC2	Laminin Subunit Gamma 2	Protein Coding	Q13753	54	GC01P183186	1.70968	https://www.genecards.org/cgi-bin/carddisp.pl?gene=LAMC2
	Colitis	C0009319	PPP3R1	5534	P63098	protein phosphatase 3 regulatory subunit B, alpha		33	0.682	0.538	0.41481	0.01	KLRK1	Killer Cell Lectin Like Receptor K1	Protein Coding	P26718	47	GC12M024904	1.70968	https://www.genecards.org/cgi-bin/carddisp.pl?gene=KLRK1
	Colitis	C0009319	MIR449A	554213		microRNA 449a		89	0.57	0.731		0.01	MIRLET7C	MicroRNA Let-7c	RNA Gene		25	GC21P016559	1.70968	https://www.genecards.org/cgi-bin/carddisp.pl?gene=MIRLET7C
	Colitis	C0009319	ASAP3	55616	Q8TDY4	ArfGAP with SH3 domain, ankyrin repeat and PH domain 3		25	0.722	0.192	8.33e-12	0.01	REG1A	Regenerating Family Member 1 Alpha	Protein Coding	P05451	46	GC02P079120	1.7092	https://www.genecards.org/cgi-bin/carddisp.pl?gene=REG1A
	Colitis	C0009319	SELENOS	55829	Q9BQE4	selenoprotein S		55	0.628	0.615	1.4301e-09	0.01	IGLL5	Immunoglobulin Lambda Like Polypeptide 5	Protein Coding	B9A064	37	GC22P051958	1.70661	https://www.genecards.org/cgi-bin/carddisp.pl?gene=IGLL5
	Colitis	C0009319	PRKCI	5584	P41743	protein kinase C iota	Kinase	78	0.584	0.5	0.067986	0.01	IL16	Interleukin 16	Protein Coding	Q14005	47	GC15P081159	1.70638	https://www.genecards.org/cgi-bin/carddisp.pl?gene=IL16
	Colitis	C0009319	ASH1L	55870	Q9NR48	ASH1 like histone lysine methyltransferase		63	0.623	0.577	1	0.01	NEU1	Neuraminidase 1	Protein Coding	Q99519	53	GC06M031857	1.7024	https://www.genecards.org/cgi-bin/carddisp.pl?gene=NEU1
	Colitis	C0009319	MAPK3	5595	P27361	mitogen-activated protein kinase 3	Kinase	647	0.379	0.885	0.036884	0.01	ALDH1A1	Aldehyde Dehydrogenase 1 Family Member A1	Protein Coding	P00352	54	GC09M072900	1.69761	https://www.genecards.org/cgi-bin/carddisp.pl?gene=ALDH1A1
	Colitis	C0009319	MAP2K7	5609	O14733	mitogen-activated protein kinase kinase 7	Kinase	408	0.419	0.808	0.99552	0.01	SCARNA5	Small Cajal Body-Specific RNA 5	RNA Gene		22	GC02P233275	1.69758	https://www.genecards.org/cgi-bin/carddisp.pl?gene=SCARNA5
	Colitis	C0009319	BTNL2	56244	Q9UIR0	butyrophilin like 2	Enzyme modulator	145	0.546	0.808	8.5607e-11	0.01	GPR183	G Protein-Coupled Receptor 183	Protein Coding	P32249	45	GC13M099398	1.6941	https://www.genecards.org/cgi-bin/carddisp.pl?gene=GPR183
	Colitis	C0009319	CTNNBL1	56259	Q8WYA6	catenin beta like 1		68	0.621	0.731	0.0097107	0.01	TNIP1	TNFAIP3 Interacting Protein 1	Protein Coding	Q15025	45	GC05M151029	1.6941	https://www.genecards.org/cgi-bin/carddisp.pl?gene=TNIP1
	Colitis	C0009319	METTL3	56339	Q86U44	methyltransferase like 3		79	0.585	0.538	1.799e-07	0.01	NLRP12	NLR Family Pyrin Domain Containing 12	Protein Coding	P59046	50	GC19M053793	1.69346	https://www.genecards.org/cgi-bin/carddisp.pl?gene=NLRP12
	Colitis	C0009319	LTB4R2	56413	Q9NPC1	leukotriene B4 receptor 2	G-protein coupled receptor	49	0.631	0.615	1.3821e-05	0.01	MMP13	Matrix Metallopeptidase 13	Protein Coding	P45452	57	GC11M102942	1.68923	https://www.genecards.org/cgi-bin/carddisp.pl?gene=MMP13
	Colitis	C0009319	CCL28	56477	Q9NRJ3	C-C motif chemokine ligand 28		85	0.587	0.769	0.051599	0.01	HSPA1L	Heat Shock Protein Family A (Hsp70) Member 1 Like	Protein Coding	P34931	51	GC06M031809	1.68853	https://www.genecards.org/cgi-bin/carddisp.pl?gene=HSPA1L
	Colitis	C0009319	PRSS8	5652	Q16651	serine protease 8	Enzyme	54	0.641	0.5	0.10007	0.01	IFITM3	Interferon Induced Transmembrane Protein 3	Protein Coding	Q01628	48	GC11M000319	1.68817	https://www.genecards.org/cgi-bin/carddisp.pl?gene=IFITM3
	Colitis	C0009319	PRTN3	5657	P24158	proteinase 3	Enzyme	215	0.503	0.808	3.8044e-05	0.01	RPL39P28	Ribosomal Protein L39 Pseudogene 28	Pseudogene		10	GC12M068001	1.68817	https://www.genecards.org/cgi-bin/carddisp.pl?gene=RPL39P28
	Colitis	C0009319	PSAP	5660	P07602	prosaposin		189	0.532	0.846	0.99051	0.01	TRC-GCA24-1	TRNA-Cys (GCA) 24-1	RNA Gene		8	GC17M060703	1.68817	https://www.genecards.org/cgi-bin/carddisp.pl?gene=TRC-GCA24-1
	Colitis	C0009319	B2M	567	P61769	beta-2-microglobulin	Immune response	352	0.447	0.846	0.56167	0.01	PHB1	Prohibitin 1	Protein Coding	P35232	52	GC17M061304	1.68817	https://www.genecards.org/cgi-bin/carddisp.pl?gene=PHB1
	Colitis	C0009319	LGALS14	56891	Q8TCE9	galectin 14	Signaling	35	0.695	0.423	0.0002747	0.01	GHRL	Ghrelin And Obestatin Prepropeptide	Protein Coding	Q9UBU3	48	GC03M010285	1.68373	https://www.genecards.org/cgi-bin/carddisp.pl?gene=GHRL
	Colitis	C0009319	PSMB8	5696	P28062	proteasome 20S subunit beta 8		165	0.533	0.808	0.021795	0.01	G6PC3	Glucose-6-Phosphatase Catalytic Subunit 3	Protein Coding	Q9BUM1	48	GC17P044070	1.68283	https://www.genecards.org/cgi-bin/carddisp.pl?gene=G6PC3
	Colitis	C0009319	PSMB9	5698	P28065	proteasome 20S subunit beta 9		167	0.514	0.808	0.0027499	0.01	FBXW11	F-Box And WD Repeat Domain Containing 11	Protein Coding	Q9UKB1	52	GC05M171861	1.68173	https://www.genecards.org/cgi-bin/carddisp.pl?gene=FBXW11
	Colitis	C0009319	BACH1	571	O14867	BTB domain and CNC homolog 1		86	0.585	0.731	0.57072	0.01	ESR1	Estrogen Receptor 1	Protein Coding	P03372	61	GC06P151656	1.68088	https://www.genecards.org/cgi-bin/carddisp.pl?gene=ESR1
	Colitis	C0009319	CD177	57126	Q8N6Q3	CD177 molecule		75	0.595	0.654		0.01	ESR2	Estrogen Receptor 2	Protein Coding	Q92731	56	GC14M064084	1.68088	https://www.genecards.org/cgi-bin/carddisp.pl?gene=ESR2
	Colitis	C0009319	PSMD10	5716	O75832	proteasome 26S subunit, non-ATPase 10		116	0.552	0.808	0.50136	0.01	PTCH1	Patched 1	Protein Coding	Q13635	58	GC09M095442	1.67861	https://www.genecards.org/cgi-bin/carddisp.pl?gene=PTCH1
	Colitis	C0009319	ZMIZ1	57178	Q9ULJ6	zinc finger MIZ-type containing 1		96	0.588	0.615	0.99937	0.01	PLAUR	Plasminogen Activator, Urokinase Receptor	Protein Coding	Q03405	52	GC19M043646	1.67861	https://www.genecards.org/cgi-bin/carddisp.pl?gene=PLAUR
	Colitis	C0009319	PTAFR	5724	P25105	platelet activating factor receptor	G-protein coupled receptor	96	0.575	0.731	0.24232	0.01	FAAH	Fatty Acid Amide Hydrolase	Protein Coding	O00519	53	GC01P046394	1.67411	https://www.genecards.org/cgi-bin/carddisp.pl?gene=FAAH
	Colitis	C0009319	PTBP1	5725	P26599	polypyrimidine tract binding protein 1		172	0.517	0.769	0.99961	0.01	ALDH2	Aldehyde Dehydrogenase 2 Family Member	Protein Coding	P05091	57	GC12P111766	1.6722	https://www.genecards.org/cgi-bin/carddisp.pl?gene=ALDH2
	Colitis	C0009319	BAG1	573	Q99933	BAG cochaperone 1		128	0.538	0.769	6.5264e-06	0.01	DVL1	Dishevelled Segment Polarity Protein 1	Protein Coding	O14640	53	GC01M001335	1.6722	https://www.genecards.org/cgi-bin/carddisp.pl?gene=DVL1
	Colitis	C0009319	HNP1	574045		Hypertensive nephropathy		51	0.638	0.654		0.01	WNT2	Wnt Family Member 2	Protein Coding	P09544	51	GC07M117326	1.6722	https://www.genecards.org/cgi-bin/carddisp.pl?gene=WNT2
	Colitis	C0009319	SHROOM4	57477	Q9ULL8	shroom family member 4		42	0.7	0.5	0.99965	0.01	G0S2	G0/G1 Switch 2	Protein Coding	P27469	39	GC01P209675	1.67026	https://www.genecards.org/cgi-bin/carddisp.pl?gene=G0S2
	Colitis	C0009319	ADGRB1	575	O14514	adhesion G protein-coupled receptor B1	G-protein coupled receptor	34	0.695	0.231	1	0.01	PLPPR5	Phospholipid Phosphatase Related 5	Protein Coding	Q32ZL2	39	GC01M098891	1.67026	https://www.genecards.org/cgi-bin/carddisp.pl?gene=PLPPR5
	Colitis	C0009319	TAOK1	57551	Q7L7X3	TAO kinase 1	Kinase	19	0.792	0.269	0.99787	0.01	ARMH3	Armadillo Like Helical Domain Containing 3	Protein Coding	Q5T2E6	37	GC10M101846	1.67026	https://www.genecards.org/cgi-bin/carddisp.pl?gene=ARMH3
	Colitis	C0009319	SEMA6A	57556	Q9H2E6	semaphorin 6A	Signaling	211	0.486	0.808	0.99976	0.01	SLC15A5	Solute Carrier Family 15 Member 5	Protein Coding	A6NIM6	33	GC12M016188	1.67026	https://www.genecards.org/cgi-bin/carddisp.pl?gene=SLC15A5
	Colitis	C0009319	CWC22	57703	Q9HCG8	CWC22 spliceosome associated protein homolog	Enzyme	5	0.861	0.115	0.0008992	0.01	IL6ST	Interleukin 6 Cytokine Family Signal Transducer	Protein Coding	P40189	56	GC05M055935	1.66774	https://www.genecards.org/cgi-bin/carddisp.pl?gene=IL6ST
	Colitis	C0009319	PRX	57716	Q9BXM0	periaxin		75	0.65	0.577	2.1337e-14	0.01	CAVIN1	Caveolae Associated Protein 1	Protein Coding	Q6NZI2	48	GC17M060860	1.66722	https://www.genecards.org/cgi-bin/carddisp.pl?gene=CAVIN1
	Colitis	C0009319	PTPRH	5794	Q9HD43	protein tyrosine phosphatase receptor type H	Enzyme	30	0.691	0.423	1.0298e-36	0.01	CLIC1	Chloride Intracellular Channel 1	Protein Coding	O00299	48	GC06M080934	1.66722	https://www.genecards.org/cgi-bin/carddisp.pl?gene=CLIC1
	Colitis	C0009319	PTPRS	5802	Q13332	protein tyrosine phosphatase receptor type S	Enzyme	12	0.769	0.308	0.99983	0.01	GCKR	Glucokinase Regulator	Protein Coding	Q14397	47	GC02P027496	1.66722	https://www.genecards.org/cgi-bin/carddisp.pl?gene=GCKR
	Colitis	C0009319	PTS	5805	Q03393	6-pyruvoyltetrahydropterin synthase		89	0.636	0.654	6.4613e-06	0.01	HSPA1B	Heat Shock Protein Family A (Hsp70) Member 1B	Protein Coding	P0DMV9	46	GC06P104116	1.66722	https://www.genecards.org/cgi-bin/carddisp.pl?gene=HSPA1B
	Colitis	C0009319	PYCR1	5831	P32322	pyrroline-5-carboxylate reductase 1		126	0.57	0.654	0.00019947	0.01	CEP43	Centrosomal Protein 43	Protein Coding	O95684	45	GC06P167001	1.66722	https://www.genecards.org/cgi-bin/carddisp.pl?gene=CEP43
	Colitis	C0009319	NLRC4	58484	Q9NPP4	NLR family CARD domain containing 4		145	0.556	0.769	9.8714e-12	0.01	PBX2	PBX Homeobox 2	Protein Coding	P40425	45	GC06M032184	1.66722	https://www.genecards.org/cgi-bin/carddisp.pl?gene=PBX2
	Colitis	C0009319	SCAF1	58506	Q9H7N4	SR-related CTD associated factor 1		43	0.666	0.5	0.99819	0.01	PRRC2A	Proline Rich Coiled-Coil 2A	Protein Coding	P48634	42	GC06P104100	1.66722	https://www.genecards.org/cgi-bin/carddisp.pl?gene=PRRC2A
	Colitis	C0009319	RAC1	5879	P63000	Rac family small GTPase 1	Enzyme modulator	415	0.429	0.962	0.76228	0.01	KPNA7	Karyopherin Subunit Alpha 7	Protein Coding	A9QM74	38	GC07M099173	1.66722	https://www.genecards.org/cgi-bin/carddisp.pl?gene=KPNA7
	Colitis	C0009319	IL22RA1	58985	Q8N6P7	interleukin 22 receptor subunit alpha 1	Receptor	28	0.682	0.538	0.0056855	0.01	MIR590	MicroRNA 590	RNA Gene		22	GC07P074191	1.66561	https://www.genecards.org/cgi-bin/carddisp.pl?gene=MIR590
	Colitis	C0009319	RAP1A	5906	P62834	RAP1A, member of RAS oncogene family	Enzyme modulator	215	0.502	0.808	0.62227	0.01	MAGT1	Magnesium Transporter 1	Protein Coding	Q9H0U3	48	GC0XM078117	1.66182	https://www.genecards.org/cgi-bin/carddisp.pl?gene=MAGT1
	Colitis	C0009319	RARRES2	5919	Q99969	retinoic acid receptor responder 2		180	0.519	0.731	2.716e-05	0.01	FYN	FYN Proto-Oncogene, Src Family Tyrosine Kinase	Protein Coding	P06241	54	GC06M111660	1.66064	https://www.genecards.org/cgi-bin/carddisp.pl?gene=FYN
	Colitis	C0009319	PLAAT4	5920	Q9UL19	phospholipase A and acyltransferase 4		190	0.5	0.808	1.2234e-07	0.01	ERAP1	Endoplasmic Reticulum Aminopeptidase 1	Protein Coding	Q9NZ08	52	GC05M096760	1.66064	https://www.genecards.org/cgi-bin/carddisp.pl?gene=ERAP1
	Colitis	C0009319	RASA1	5921	P20936	RAS p21 protein activator 1	Enzyme modulator	237	0.481	0.885	1	0.01	CD244	CD244 Molecule	Protein Coding	Q9BZW8	50	GC01M160830	1.66064	https://www.genecards.org/cgi-bin/carddisp.pl?gene=CD244
	Colitis	C0009319	RBM3	5935	P98179	RNA binding motif protein 3	Nucleic acid binding	73	0.595	0.654	0.82616	0.01	MIR429	MicroRNA 429	RNA Gene		23	GC01P005252	1.65957	https://www.genecards.org/cgi-bin/carddisp.pl?gene=MIR429
	Colitis	C0009319	CCND1	595	P24385	cyclin D1	Enzyme modulator	859	0.344	0.923	0.89057	0.01	RPS14P1	Ribosomal Protein S14 Pseudogene 1	Pseudogene		9	GC01M206695	1.65957	https://www.genecards.org/cgi-bin/carddisp.pl?gene=RPS14P1
	Colitis	C0009319	REG1A	5967	P05451	regenerating family member 1 alpha		264	0.467	0.846	1.3499e-05	0.01	BUB1B	BUB1 Mitotic Checkpoint Serine/Threonine Kinase B	Protein Coding	O60566	57	GC15P040161	1.6593	https://www.genecards.org/cgi-bin/carddisp.pl?gene=BUB1B
	Colitis	C0009319	UPF1	5976	Q92900	UPF1 RNA helicase and ATPase	Enzyme	38	0.663	0.615	1	0.01	BRIP1	BRCA1 Interacting Helicase 1	Protein Coding	Q9BX63	56	GC17M061679	1.6593	https://www.genecards.org/cgi-bin/carddisp.pl?gene=BRIP1
	Colitis	C0009319	RET	5979	P07949	ret proto-oncogene	Kinase	607	0.392	0.885	1	0.01	BUB1	BUB1 Mitotic Checkpoint Serine/Threonine Kinase	Protein Coding	O43683	56	GC02M110637	1.6593	https://www.genecards.org/cgi-bin/carddisp.pl?gene=BUB1
	Colitis	C0009319	TRIM27	5987	P14373	tripartite motif containing 27		90	0.572	0.808	0.99685	0.01	FANCC	FA Complementation Group C	Protein Coding	Q00597	55	GC09M095099	1.6593	https://www.genecards.org/cgi-bin/carddisp.pl?gene=FANCC
	Colitis	C0009319	RORA	6095	P35398	RAR related orphan receptor A	Nuclear receptor	158	0.533	0.808	0.40096	0.01	PTPRJ	Protein Tyrosine Phosphatase Receptor Type J	Protein Coding	Q12913	55	GC11P048002	1.6593	https://www.genecards.org/cgi-bin/carddisp.pl?gene=PTPRJ
	Colitis	C0009319	RORC	6097	P51449	RAR related orphan receptor C	Nuclear receptor	88	0.576	0.769	0.99985	0.01	RHO	Rhodopsin	Protein Coding	P08100	54	GC03P136173	1.6593	https://www.genecards.org/cgi-bin/carddisp.pl?gene=RHO
	Colitis	C0009319	RP9	6100	Q8TA86	RP9 pre-mRNA splicing factor		54	0.67	0.5	0.018956	0.01	ADAR	Adenosine Deaminase RNA Specific	Protein Coding	P55265	52	GC01M156147	1.6593	https://www.genecards.org/cgi-bin/carddisp.pl?gene=ADAR
	Colitis	C0009319	RPGR	6103	Q92834	retinitis pigmentosa GTPase regulator		167	0.536	0.692	0.99804	0.01	DLC1	DLC1 Rho GTPase Activating Protein	Protein Coding	Q96QB1	52	GC08M013083	1.6593	https://www.genecards.org/cgi-bin/carddisp.pl?gene=DLC1
	Colitis	C0009319	RPS6KB1	6198	P23443	ribosomal protein S6 kinase B1	Kinase	169	0.511	0.731	0.97285	0.01	DMD	Dystrophin	Protein Coding	P11532	52	GC0XM031097	1.6593	https://www.genecards.org/cgi-bin/carddisp.pl?gene=DMD
	Colitis	C0009319	RPS19	6223	P39019	ribosomal protein S19	Nucleic acid binding	256	0.48	0.846	0.92111	0.01	SOX5	SRY-Box Transcription Factor 5	Protein Coding	P35711	52	GC12M023529	1.6593	https://www.genecards.org/cgi-bin/carddisp.pl?gene=SOX5
	Colitis	C0009319	BDNF	627	P23560	brain derived neurotrophic factor	Signaling	992	0.345	0.923	0.65626	0.01	E2F4	E2F Transcription Factor 4	Protein Coding	Q16254	51	GC16P067192	1.6593	https://www.genecards.org/cgi-bin/carddisp.pl?gene=E2F4
	Colitis	C0009319	S100A1	6271	P23297	S100 calcium binding protein A1	Calcium-binding protein	396	0.421	0.846	0.0060044	0.01	AGO2	Argonaute RISC Catalytic Component 2	Protein Coding	Q9UKV8	50	GC08M140522	1.6593	https://www.genecards.org/cgi-bin/carddisp.pl?gene=AGO2
	Colitis	C0009319	S100A10	6281	P60903	S100 calcium binding protein A10	Calcium-binding protein	150	0.528	0.769	0.16843	0.01	GREM1	Gremlin 1, DAN Family BMP Antagonist	Protein Coding	O60565	50	GC15P053554	1.6593	https://www.genecards.org/cgi-bin/carddisp.pl?gene=GREM1
	Colitis	C0009319	CCL7	6354	P80098	C-C motif chemokine ligand 7	Signaling	124	0.548	0.846	0.00089294	0.01	KCNB2	Potassium Voltage-Gated Channel Subfamily B Member 2	Protein Coding	Q92953	50	GC08P072532	1.6593	https://www.genecards.org/cgi-bin/carddisp.pl?gene=KCNB2
	Colitis	C0009319	CCL21	6366	O00585	C-C motif chemokine ligand 21	Signaling	186	0.502	0.769	0.036239	0.01	FANCE	FA Complementation Group E	Protein Coding	Q9HB96	49	GC06P104222	1.6593	https://www.genecards.org/cgi-bin/carddisp.pl?gene=FANCE
	Colitis	C0009319	CCL22	6367	O00626	C-C motif chemokine ligand 22	Signaling	182	0.5	0.846	0.0084014	0.01	FANCI	FA Complementation Group I	Protein Coding	Q9NVI1	49	GC15P089243	1.6593	https://www.genecards.org/cgi-bin/carddisp.pl?gene=FANCI
	Colitis	C0009319	BID	637	P55957	BH3 interacting domain death agonist		117	0.555	0.808	1.5646e-11	0.01	FLCN	Folliculin	Protein Coding	Q8NFG4	49	GC17M017212	1.6593	https://www.genecards.org/cgi-bin/carddisp.pl?gene=FLCN
	Colitis	C0009319	CXCL5	6374	P42830	C-X-C motif chemokine ligand 5	Signaling	160	0.519	0.769	5.0431e-06	0.01	FZD3	Frizzled Class Receptor 3	Protein Coding	Q9NPG1	49	GC08P028494	1.6593	https://www.genecards.org/cgi-bin/carddisp.pl?gene=FZD3
	Colitis	C0009319	SDC2	6383	P34741	syndecan 2	Extracellular structure	120	0.536	0.808	0.4049	0.01	RAD54B	RAD54 Homolog B	Protein Coding	Q9Y620	49	GC08M094371	1.6593	https://www.genecards.org/cgi-bin/carddisp.pl?gene=RAD54B
	Colitis	C0009319	SDC4	6385	P31431	syndecan 4	Extracellular structure	71	0.603	0.615	0.0041475	0.01	SGK2	Serum/Glucocorticoid Regulated Kinase 2	Protein Coding	Q9HBY8	49	GC20P043558	1.6593	https://www.genecards.org/cgi-bin/carddisp.pl?gene=SGK2
	Colitis	C0009319	CXCL12	6387	P48061	C-X-C motif chemokine ligand 12		626	0.379	0.846	0.11851	0.01	TFDP1	Transcription Factor Dp-1	Protein Coding	Q14186	49	GC13P113584	1.6593	https://www.genecards.org/cgi-bin/carddisp.pl?gene=TFDP1
	Colitis	C0009319	SELPLG	6404	Q14242	selectin P ligand		113	0.564	0.692	0.1768	0.01	MCC	MCC Regulator Of WNT Signaling Pathway	Protein Coding	P23508	48	GC05M113022	1.6593	https://www.genecards.org/cgi-bin/carddisp.pl?gene=MCC
	Colitis	C0009319	C19orf33	64073	Q9GZP8	chromosome 19 open reading frame 33		8	0.861	0.115	0.70447	0.01	BRF1	BRF1 RNA Polymerase III Transcription Initiation Factor Subunit	Protein Coding	Q92994	47	GC14M115488	1.6593	https://www.genecards.org/cgi-bin/carddisp.pl?gene=BRF1
	Colitis	C0009319	LRRC4	64101	Q9HBW1	leucine rich repeat containing 4		57	0.617	0.577	0.99787	0.01	RAD51D	RAD51 Paralog D	Protein Coding	O75771	47	GC17M035092	1.6593	https://www.genecards.org/cgi-bin/carddisp.pl?gene=RAD51D
	Colitis	C0009319	IFIH1	64135	Q9BYX4	interferon induced with helicase C domain 1		319	0.471	0.808	6.9819e-44	0.01	TCERG1	Transcription Elongation Regulator 1	Protein Coding	O14776	47	GC05P146447	1.6593	https://www.genecards.org/cgi-bin/carddisp.pl?gene=TCERG1
	Colitis	C0009319	SELENOP	6414	P49908	selenoprotein P	Extracellular structure	138	0.545	0.769	8.2884e-07	0.01	AOPEP	Aminopeptidase O (Putative)	Protein Coding	Q8N6M6	46	GC09P095364	1.6593	https://www.genecards.org/cgi-bin/carddisp.pl?gene=AOPEP
	Colitis	C0009319	SFRP1	6422	Q8N474	secreted frizzled related protein 1		227	0.479	0.846	0.96457	0.01	RMI1	RecQ Mediated Genome Instability 1	Protein Coding	Q9H9A7	46	GC09P083980	1.6593	https://www.genecards.org/cgi-bin/carddisp.pl?gene=RMI1
	Colitis	C0009319	ROBO3	64221	Q96MS0	roundabout guidance receptor 3	Receptor	154	0.52	0.808	1.9977e-15	0.01	UHRF1	Ubiquitin Like With PHD And Ring Finger Domains 1	Protein Coding	Q96T88	46	GC19P006178	1.6593	https://www.genecards.org/cgi-bin/carddisp.pl?gene=UHRF1
	Colitis	C0009319	SFRP2	6423	Q96HF1	secreted frizzled related protein 2		134	0.544	0.731	0.0016693	0.01	PKHD1	PKHD1 Ciliary IPT Domain Containing Fibrocystin/Polyductin	Protein Coding	P08F94	45	GC06M081254	1.6593	https://www.genecards.org/cgi-bin/carddisp.pl?gene=PKHD1
	Colitis	C0009319	ABCG5	64240	Q9H222	ATP binding cassette subfamily G member 5	Transporter	108	0.592	0.577	3.081e-21	0.01	SLC9A9	Solute Carrier Family 9 Member A9	Protein Coding	Q8IVB4	45	GC03M143265	1.6593	https://www.genecards.org/cgi-bin/carddisp.pl?gene=SLC9A9
	Colitis	C0009319	ARHGEF28	64283	Q8N1W1	Rho guanine nucleotide exchange factor 28		60	0.615	0.423	8.1044e-21	0.01	AMER1	APC Membrane Recruitment Protein 1	Protein Coding	Q5JTC6	43	GC0XM064185	1.6593	https://www.genecards.org/cgi-bin/carddisp.pl?gene=AMER1
	Colitis	C0009319	CRNDE	643911		colorectal neoplasia differentially expressed		70	0.597	0.615		0.01	C11orf65	Chromosome 11 Open Reading Frame 65	Protein Coding	Q8NCR3	37	GC11M108308	1.6593	https://www.genecards.org/cgi-bin/carddisp.pl?gene=C11orf65
	Colitis	C0009319	SFTPD	6441	P35247	surfactant protein D	Surfactant	194	0.5	0.846	7.4927e-05	0.01	MT-ND1	Mitochondrially Encoded NADH:Ubiquinone Oxidoreductase Core Subunit 1	Protein Coding	P03886	36	GCMTP003309	1.6593	https://www.genecards.org/cgi-bin/carddisp.pl?gene=MT-ND1
	Colitis	C0009319	DCLRE1C	64421	Q96SD1	DNA cross-link repair 1C		150	0.544	0.808	2.4874e-07	0.01	LINC00472	Long Intergenic Non-Protein Coding RNA 472	RNA Gene	Q9H8W2	31	GC06M081464	1.6593	https://www.genecards.org/cgi-bin/carddisp.pl?gene=LINC00472
	Colitis	C0009319	SGK1	6446	O00141	serum/glucocorticoid regulated kinase 1	Kinase	188	0.506	0.769	0.0023046	0.01	CASC2	Cancer Susceptibility 2	RNA Gene	Q8IU53	29	GC10P118046	1.6593	https://www.genecards.org/cgi-bin/carddisp.pl?gene=CASC2
	Colitis	C0009319	LYPD8	646627	Q6UX82	LY6/PLAUR domain containing 8		8	0.839	0.115		0.01	SOX2-OT	SOX2 Overlapping Transcript	RNA Gene		29	GC03P180989	1.6593	https://www.genecards.org/cgi-bin/carddisp.pl?gene=SOX2-OT
	Colitis	C0009319	WDR13	64743	Q9H1Z4	WD repeat domain 13		8	0.839	0.154	0.93514	0.01	TINCR	TINCR Ubiquitin Domain Containing	Protein Coding	A0A2R8Y7D0	29	GC19M005558	1.6593	https://www.genecards.org/cgi-bin/carddisp.pl?gene=TINCR
	Colitis	C0009319	CERK	64781	Q8TCT0	ceramide kinase	Kinase	15	0.76	0.385	2.5948e-05	0.01	FER1L4	Fer-1 Like Family Member 4 (Pseudogene)	Pseudogene	A9Z1Z3	27	GC20M035558	1.6593	https://www.genecards.org/cgi-bin/carddisp.pl?gene=FER1L4
	Colitis	C0009319	BMI1	648	P35226	BMI1 proto-oncogene, polycomb ring finger		309	0.448	0.808	0.94286	0.01	HOTAIR	HOX Transcript Antisense RNA	RNA Gene		27	GC12M053962	1.6593	https://www.genecards.org/cgi-bin/carddisp.pl?gene=HOTAIR
	Colitis	C0009319	IL25	64806	Q9H293	interleukin 25		139	0.529	0.846	0.00092347	0.01	SNHG12	Small Nucleolar RNA Host Gene 12	RNA Gene	Q9BXW3	26	GC01M029456	1.6593	https://www.genecards.org/cgi-bin/carddisp.pl?gene=SNHG12
	Colitis	C0009319	PMEL	6490	P40967	premelanosome protein	Signaling	138	0.531	0.769	3.0571e-18	0.01	TP53TG1	TP53 Target 1	RNA Gene		26	GC07M087325	1.6593	https://www.genecards.org/cgi-bin/carddisp.pl?gene=TP53TG1
	Colitis	C0009319	SLC6A2	6530	P23975	solute carrier family 6 member 2	Transporter	238	0.49	0.846	0.081524	0.01	CYTOR	Cytoskeleton Regulator RNA	RNA Gene		25	GC02P088529	1.6593	https://www.genecards.org/cgi-bin/carddisp.pl?gene=CYTOR
	Colitis	C0009319	SLC9A2	6549	Q9UBY0	solute carrier family 9 member A2	Transporter	11	0.839	0.308	0.0024247	0.01	HOTTIP	HOXA Distal Transcript Antisense RNA	RNA Gene		25	GC07P027198	1.6593	https://www.genecards.org/cgi-bin/carddisp.pl?gene=HOTTIP
	Colitis	C0009319	BMP7	655	P18075	bone morphogenetic protein 7	Signaling	197	0.498	0.769	0.12727	0.01	MIR32	MicroRNA 32	RNA Gene		25	GC09M109046	1.6593	https://www.genecards.org/cgi-bin/carddisp.pl?gene=MIR32
	Colitis	C0009319	SLPI	6590	P03973	secretory leukocyte peptidase inhibitor	Enzyme modulator	310	0.449	0.846	0.00089665	0.01	FBXL19-AS1	FBXL19 Antisense RNA 1	RNA Gene	Q494R0	24	GC16M040932	1.6593	https://www.genecards.org/cgi-bin/carddisp.pl?gene=FBXL19-AS1
	Colitis	C0009319	SMARCA4	6597	P51532	SWI/SNF related, matrix associated, actin dependent regulator of chromatin, subfamily a, member 4	Epigenetic regulator	347	0.45	0.885	1	0.01	HULC	Hepatocellular Carcinoma Up-Regulated Long Non-Coding RNA	RNA Gene		24	GC06P008453	1.6593	https://www.genecards.org/cgi-bin/carddisp.pl?gene=HULC
	Colitis	C0009319	SNCA	6622	P37840	synuclein alpha	Transporter	449	0.427	0.885	0.8829	0.01	IQANK1	IQ Motif And Ankyrin Repeat Containing 1	Protein Coding	A8MXQ7	24	GC08P145556	1.6593	https://www.genecards.org/cgi-bin/carddisp.pl?gene=IQANK1
	Colitis	C0009319	SOD2	6648	P04179	superoxide dismutase 2	Enzyme	668	0.379	0.923	0.15499	0.01	LINC00261	Long Intergenic Non-Protein Coding RNA 261	RNA Gene		24	GC20M022529	1.6593	https://www.genecards.org/cgi-bin/carddisp.pl?gene=LINC00261
	Colitis	C0009319	SOS1	6654	Q07889	SOS Ras/Rac guanine nucleotide exchange factor 1	Enzyme modulator	261	0.485	0.808	1	0.01	MIR10A	MicroRNA 10a	RNA Gene		24	GC17M048579	1.6593	https://www.genecards.org/cgi-bin/carddisp.pl?gene=MIR10A
	Colitis	C0009319	SOX2	6657	P48431	SRY-box transcription factor 2	Transcription factor	503	0.405	0.808	0.70662	0.01	MIR26A1	MicroRNA 26a-1	RNA Gene		24	GC03P037969	1.6593	https://www.genecards.org/cgi-bin/carddisp.pl?gene=MIR26A1
	Colitis	C0009319	SOX12	6666	O15370	SRY-box transcription factor 12	Transcription factor	33	0.682	0.385	0.85589	0.01	SNHG20	Small Nucleolar RNA Host Gene 20	RNA Gene		24	GC17P080065	1.6593	https://www.genecards.org/cgi-bin/carddisp.pl?gene=SNHG20
	Colitis	C0009319	SPARC	6678	P09486	secreted protein acidic and cysteine rich	Signaling	344	0.445	0.846	0.89148	0.01	FTX	FTX Transcript, XIST Regulator	RNA Gene		23	GC0XM073946	1.6593	https://www.genecards.org/cgi-bin/carddisp.pl?gene=FTX
	Colitis	C0009319	SPINK1	6690	P00995	serine peptidase inhibitor Kazal type 1		216	0.492	0.808	0.31476	0.01	HOXB-AS3	HOXB Cluster Antisense RNA 3	RNA Gene	C0HLZ6	23	GC17P048549	1.6593	https://www.genecards.org/cgi-bin/carddisp.pl?gene=HOXB-AS3
	Colitis	C0009319	BPI	671	P17213	bactericidal permeability increasing protein		83	0.61	0.769	1.6514e-14	0.01	MIR128-2	MicroRNA 128-2	RNA Gene		23	GC03P035754	1.6593	https://www.genecards.org/cgi-bin/carddisp.pl?gene=MIR128-2
	Colitis	C0009319	BRCA1	672	P38398	BRCA1 DNA repair associated	Enzyme	747	0.367	0.923	9.2157e-29	0.01	MIR339	MicroRNA 339	RNA Gene		23	GC07M001022	1.6593	https://www.genecards.org/cgi-bin/carddisp.pl?gene=MIR339
	Colitis	C0009319	BRAF	673	P15056	B-Raf proto-oncogene, serine/threonine kinase	Kinase	1228	0.319	0.846	0.99995	0.01	MIR96	MicroRNA 96	RNA Gene		23	GC07M129774	1.6593	https://www.genecards.org/cgi-bin/carddisp.pl?gene=MIR96
	Colitis	C0009319	RO60	6738	P10155	Ro60, Y RNA binding protein	Nucleic acid binding	61	0.61	0.692	0.58278	0.01	SNHG1	Small Nucleolar RNA Host Gene 1	RNA Gene		23	GC11M109107	1.6593	https://www.genecards.org/cgi-bin/carddisp.pl?gene=SNHG1
	Colitis	C0009319	STAT5A	6776	P42229	signal transducer and activator of transcription 5A	Nucleic acid binding	318	0.445	0.808	0.99994	0.01	ZFAS1	ZNFX1 Antisense RNA 1	RNA Gene		23	GC20P049276	1.6593	https://www.genecards.org/cgi-bin/carddisp.pl?gene=ZFAS1
	Colitis	C0009319	BSG	682	P35613	basigin (Ok blood group)		287	0.458	0.769	2.5873e-05	0.01	BCYRN1	Brain Cytoplasmic RNA 1	RNA Gene		22	GC02P047253	1.6593	https://www.genecards.org/cgi-bin/carddisp.pl?gene=BCYRN1
	Colitis	C0009319	KLF5	688	Q13887	Kruppel like factor 5	Nucleic acid binding	143	0.534	0.769	0.8181	0.01	LEF1-AS1	LEF1 Antisense RNA 1	RNA Gene		22	GC04P108167	1.6593	https://www.genecards.org/cgi-bin/carddisp.pl?gene=LEF1-AS1
	Colitis	C0009319	MAP3K7	6885	O43318	mitogen-activated protein kinase kinase kinase 7	Kinase	273	0.477	0.808	0.99971	0.01	MIR130B	MicroRNA 130b	RNA Gene		22	GC22P055405	1.6593	https://www.genecards.org/cgi-bin/carddisp.pl?gene=MIR130B
	Colitis	C0009319	TAT	6898	P17735	tyrosine aminotransferase		230	0.492	0.846	0.0068998	0.01	MIR31HG	MIR31 Host Gene	RNA Gene		22	GC09M021947	1.6593	https://www.genecards.org/cgi-bin/carddisp.pl?gene=MIR31HG
	Colitis	C0009319	MSMP	692094	Q1L6U9	microseminoprotein, prostate associated		11	0.805	0.154	0.048387	0.01	MIR497	MicroRNA 497	RNA Gene		22	GC17M013478	1.6593	https://www.genecards.org/cgi-bin/carddisp.pl?gene=MIR497
	Colitis	C0009319	ZEB1	6935	P37275	zinc finger E-box binding homeobox 1	Transcription factor	310	0.442	0.808	0.96665	0.01	MIRLET7G	MicroRNA Let-7g	RNA Gene		22	GC03M052268	1.6593	https://www.genecards.org/cgi-bin/carddisp.pl?gene=MIRLET7G
	Colitis	C0009319	BTG1	694	P62324	BTG anti-proliferation factor 1		98	0.564	0.692	0.53641	0.01	PTENP1	Phosphatase And Tensin Homolog Pseudogene 1	Pseudogene		22	GC09M033673	1.6593	https://www.genecards.org/cgi-bin/carddisp.pl?gene=PTENP1
	Colitis	C0009319	BTK	695	Q06187	Bruton tyrosine kinase	Kinase	290	0.464	0.808	0.99996	0.01	SNHG16	Small Nucleolar RNA Host Gene 16	RNA Gene		22	GC17P076544	1.6593	https://www.genecards.org/cgi-bin/carddisp.pl?gene=SNHG16
	Colitis	C0009319	TERC	7012		telomerase RNA component		296	0.471	0.846		0.01	SNHG3	Small Nucleolar RNA Host Gene 3	RNA Gene		22	GC01P029568	1.6593	https://www.genecards.org/cgi-bin/carddisp.pl?gene=SNHG3
	Colitis	C0009319	TFAM	7019	Q00059	transcription factor A, mitochondrial		147	0.529	0.731	0.17259	0.01	SNHG6	Small Nucleolar RNA Host Gene 6	RNA Gene		22	GC08M066921	1.6593	https://www.genecards.org/cgi-bin/carddisp.pl?gene=SNHG6
	Colitis	C0009319	TFF2	7032	Q03403	trefoil factor 2	Signaling	72	0.61	0.538	2.2197e-07	0.01	AFAP1-AS1	AFAP1 Antisense RNA 1	RNA Gene		21	GC04P007761	1.6593	https://www.genecards.org/cgi-bin/carddisp.pl?gene=AFAP1-AS1
	Colitis	C0009319	TFRC	7037	P02786	transferrin receptor	Enzyme	359	0.437	0.885	6.9902e-05	0.01	HOXA-AS2	HOXA Cluster Antisense RNA 2	RNA Gene		21	GC07P027107	1.6593	https://www.genecards.org/cgi-bin/carddisp.pl?gene=HOXA-AS2
	Colitis	C0009319	TSPO	706	P30536	translocator protein		341	0.444	0.885	0.00027398	0.01	MIR137	MicroRNA 137	RNA Gene		21	GC01M098046	1.6593	https://www.genecards.org/cgi-bin/carddisp.pl?gene=MIR137
	Colitis	C0009319	THY1	7070	P04216	Thy-1 cell surface antigen		197	0.496	0.808	0.049895	0.01	RPL34-DT	RPL34 Divergent Transcript	RNA Gene		21	GC04M108539	1.6593	https://www.genecards.org/cgi-bin/carddisp.pl?gene=RPL34-DT
	Colitis	C0009319	CLDN5	7122	O00501	claudin 5	Cell-cell junction	104	0.559	0.769	0.89512	0.01	SNHG17	Small Nucleolar RNA Host Gene 17	RNA Gene		21	GC20M038785	1.6593	https://www.genecards.org/cgi-bin/carddisp.pl?gene=SNHG17
	Colitis	C0009319	TNFAIP3	7128	P21580	TNF alpha induced protein 3	Enzyme	212	0.481	0.808	0.99972	0.01	SOX21-AS1	SOX21 Antisense Divergent Transcript 1	RNA Gene		21	GC13P094707	1.6593	https://www.genecards.org/cgi-bin/carddisp.pl?gene=SOX21-AS1
	Colitis	C0009319	TNFRSF1A	7132	P19438	TNF receptor superfamily member 1A		487	0.409	0.923	0.9949	0.01	VIM-AS1	VIM Antisense RNA 1	RNA Gene		21	GC10M017172	1.6593	https://www.genecards.org/cgi-bin/carddisp.pl?gene=VIM-AS1
	Colitis	C0009319	NR2C2	7182	P49116	nuclear receptor subfamily 2 group C member 2	Nuclear receptor	131	0.534	0.808	0.99892	0.01	BCAR4	Breast Cancer Anti-Estrogen Resistance 4	RNA Gene		20	GC16M013167	1.6593	https://www.genecards.org/cgi-bin/carddisp.pl?gene=BCAR4
	Colitis	C0009319	TRAF3	7187	Q13114	TNF receptor associated factor 3	Signaling	129	0.541	0.769	0.99869	0.01	CAHM	Colon Adenocarcinoma Hypermethylated	RNA Gene		20	GC06M163413	1.6593	https://www.genecards.org/cgi-bin/carddisp.pl?gene=CAHM
	Colitis	C0009319	TRAF5	7188	O00463	TNF receptor associated factor 5	Signaling	36	0.659	0.654	1.6736e-12	0.01	FEZF1-AS1	FEZF1 Antisense RNA 1	RNA Gene		20	GC07P122303	1.6593	https://www.genecards.org/cgi-bin/carddisp.pl?gene=FEZF1-AS1
	Colitis	C0009319	MIR650	723778		microRNA 650		35	0.67	0.577		0.01	FOXP4-AS1	FOXP4 Antisense RNA 1	RNA Gene		20	GC06M081124	1.6593	https://www.genecards.org/cgi-bin/carddisp.pl?gene=FOXP4-AS1
	Colitis	C0009319	C5	727	P01031	complement C5	Enzyme modulator	129	0.55	0.731	8.079e-24	0.01	MIR34AHG	MIR34A Host Gene	RNA Gene		20	GC01M009144	1.6593	https://www.genecards.org/cgi-bin/carddisp.pl?gene=MIR34AHG
	Colitis	C0009319	TTR	7276	P02766	transthyretin	Transporter	461	0.423	0.885	0.51566	0.01	MIR95	MicroRNA 95	RNA Gene		20	GC04M008007	1.6593	https://www.genecards.org/cgi-bin/carddisp.pl?gene=MIR95
	Colitis	C0009319	C5AR1	728	P21730	complement C5a receptor 1	G-protein coupled receptor	179	0.513	0.808	0.40249	0.01	MNX1-AS1	MNX1 Antisense RNA 1 (Head To Head)	RNA Gene		20	GC07P157010	1.6593	https://www.genecards.org/cgi-bin/carddisp.pl?gene=MNX1-AS1
	Colitis	C0009319	DEFA1B	728358	P59665	defensin alpha 1B		39	0.674	0.692		0.01	TMEM238L	Transmembrane Protein 238 Like	Protein Coding	A6NJY4	20	GC17M013615	1.6593	https://www.genecards.org/cgi-bin/carddisp.pl?gene=TMEM238L
	Colitis	C0009319	POTEF	728378	A5A3E0	POTE ankyrin domain family member F		215	0.481	0.885	5.4522e-06	0.01	TUSC7	Tumor Suppressor Candidate 7	RNA Gene		20	GC03P116647	1.6593	https://www.genecards.org/cgi-bin/carddisp.pl?gene=TUSC7
	Colitis	C0009319	TWIST1	7291	Q15672	twist family bHLH transcription factor 1	Transcription factor	559	0.397	0.846	0.34491	0.01	C10orf143	Chromosome 10 Open Reading Frame 143	Protein Coding	A0A1B0GUT2	19	GC10M130020	1.6593	https://www.genecards.org/cgi-bin/carddisp.pl?gene=C10orf143
	Colitis	C0009319	TNFRSF4	7293	P43489	TNF receptor superfamily member 4		123	0.547	0.692	0.00015133	0.01	GPRC5D-AS1	GPRC5D And HEBP1 Antisense RNA 1	RNA Gene		19	GC12P028542	1.6593	https://www.genecards.org/cgi-bin/carddisp.pl?gene=GPRC5D-AS1
	Colitis	C0009319	TYROBP	7305	O43914	transmembrane immune signaling adaptor TYROBP		135	0.573	0.769	0.20238	0.01	HIF1A-AS1	HIF1A Antisense RNA 1	RNA Gene		19	GC14M061681	1.6593	https://www.genecards.org/cgi-bin/carddisp.pl?gene=HIF1A-AS1
	Colitis	C0009319	EZR	7430	P15311	ezrin	Cellular structure	255	0.476	0.808	0.17989	0.01	RNY1	RNA, Ro60-Associated Y1	RNA Gene		19	GC07M148987	1.6593	https://www.genecards.org/cgi-bin/carddisp.pl?gene=RNY1
	Colitis	C0009319	VIPR1	7433	P32241	vasoactive intestinal peptide receptor 1	G-protein coupled receptor	102	0.573	0.654	7.4401e-27	0.01	CASC11	Cancer Susceptibility 11	RNA Gene		18	GC08M133882	1.6593	https://www.genecards.org/cgi-bin/carddisp.pl?gene=CASC11
	Colitis	C0009319	WARS1	7453	P23381	tryptophanyl-tRNA synthetase 1	Enzyme	60	0.65	0.654	0.30288	0.01	DLGAP4-AS1	DLGAP4 Antisense RNA 1	RNA Gene		18	GC20M036509	1.6593	https://www.genecards.org/cgi-bin/carddisp.pl?gene=DLGAP4-AS1
	Colitis	C0009319	TMEM258	746	P61165	transmembrane protein 258		63	0.644	0.654	0.0018504	0.01	GABPB1-AS1	GABPB1 Antisense RNA 1	RNA Gene		18	GC15P054048	1.6593	https://www.genecards.org/cgi-bin/carddisp.pl?gene=GABPB1-AS1
	Colitis	C0009319	YWHAZ	7534	P63104	tyrosine 3-monooxygenase/tryptophan 5-monooxygenase activation protein zeta	Chaperone	247	0.475	0.846	0.93965	0.01	GAPLINC	Gastric Adenocarcinoma Associated, Positive CD44 Regulator, Long Intergenic Non-Coding RNA	RNA Gene		18	GC18P003467	1.6593	https://www.genecards.org/cgi-bin/carddisp.pl?gene=GAPLINC
	Colitis	C0009319	ZFP36	7538	P26651	ZFP36 ring finger protein	Nucleic acid binding	161	0.523	0.692	0.75244	0.01	GSEC	G-Quadruplex Forming Sequence Containing LncRNA	RNA Gene		18	GC11M126340	1.6593	https://www.genecards.org/cgi-bin/carddisp.pl?gene=GSEC
	Colitis	C0009319	CA2	760	P00918	carbonic anhydrase 2		210	0.506	0.808	1.6946e-06	0.01	HEIH	Hepatocellular Carcinoma Up-Regulated EZH2-Associated Long Non-Coding RNA	RNA Gene		18	GC05M182188	1.6593	https://www.genecards.org/cgi-bin/carddisp.pl?gene=HEIH
	Colitis	C0009319	PCGF2	7703	P35227	polycomb group ring finger 2		114	0.579	0.615	0.86397	0.01	LINC00659	Long Intergenic Non-Protein Coding RNA 659	RNA Gene		18	GC20M062774	1.6593	https://www.genecards.org/cgi-bin/carddisp.pl?gene=LINC00659
	Colitis	C0009319	ZNF148	7707	Q9UQR1	zinc finger protein 148	Transcription factor	81	0.615	0.654	0.99997	0.01	LINC01133	Long Intergenic Non-Protein Coding RNA 1133	RNA Gene		18	GC01P159959	1.6593	https://www.genecards.org/cgi-bin/carddisp.pl?gene=LINC01133
	Colitis	C0009319	IFRD2	7866	Q12894	interferon related developmental regulator 2		2	1	0.038	1.098e-09	0.01	LINC01630	Long Intergenic Non-Protein Coding RNA 1630	RNA Gene		18	GC18P051348	1.6593	https://www.genecards.org/cgi-bin/carddisp.pl?gene=LINC01630
	Colitis	C0009319	SLC25A20	788	O43772	solute carrier family 25 member 20	Transporter	130	0.563	0.769	1.1972e-07	0.01	MACROD2-AS1	MACROD2 Antisense RNA 1	RNA Gene		18	GC20M014866	1.6593	https://www.genecards.org/cgi-bin/carddisp.pl?gene=MACROD2-AS1
	Colitis	C0009319	CUEDC2	79004	Q9H467	CUE domain containing 2		25	0.722	0.308	0.060805	0.01	MIR372	MicroRNA 372	RNA Gene		18	GC19P083881	1.6593	https://www.genecards.org/cgi-bin/carddisp.pl?gene=MIR372
	Colitis	C0009319	ATG9A	79065	Q7Z3C6	autophagy related 9A		30	0.691	0.308	0.97081	0.01	NNT-AS1	NNT Antisense RNA 1	RNA Gene		18	GC05M044479	1.6593	https://www.genecards.org/cgi-bin/carddisp.pl?gene=NNT-AS1
	Colitis	C0009319	MMP28	79148	Q9H239	matrix metallopeptidase 28	Enzyme	44	0.653	0.462	6.0903e-05	0.01	SLC25A25-AS1	SLC25A25 Antisense RNA 1	RNA Gene		18	GC09M128108	1.6593	https://www.genecards.org/cgi-bin/carddisp.pl?gene=SLC25A25-AS1
	Colitis	C0009319	TNIP2	79155	Q8NFZ5	TNFAIP3 interacting protein 2		9	0.78	0.308	0.0015926	0.01	ZNF582-DT	ZNF582 Divergent Transcript	RNA Gene		18	GC19P083973	1.6593	https://www.genecards.org/cgi-bin/carddisp.pl?gene=ZNF582-DT
	Colitis	C0009319	CYBC1	79415	Q9BQA9	cytochrome b-245 chaperone 1		28	0.736	0.462	0.0006032	0.01	BANCR	BRAF-Activated Non-Protein Coding RNA	RNA Gene		17	GC09M069296	1.6593	https://www.genecards.org/cgi-bin/carddisp.pl?gene=BANCR
	Colitis	C0009319	VTCN1	79679	Q7Z7D3	V-set domain containing T cell activation inhibitor 1	Enzyme modulator	139	0.529	0.692	1.3669e-12	0.01	CLMAT3	Colorectal Liver Metastasis Associated Transcript 3	RNA Gene		17	GC05P151677	1.6593	https://www.genecards.org/cgi-bin/carddisp.pl?gene=CLMAT3
	Colitis	C0009319	STEAP4	79689	Q687X5	STEAP4 metalloreductase		34	0.686	0.462	1.1959e-07	0.01	HIPK1-AS1	HIPK1 Antisense RNA 1	RNA Gene		17	GC01M113927	1.6593	https://www.genecards.org/cgi-bin/carddisp.pl?gene=HIPK1-AS1
	Colitis	C0009319	ASRGL1	80150	Q7L266	asparaginase and isoaspartyl peptidase 1	Enzyme	205	0.494	0.808	2.7632e-05	0.01	LINC00858	Long Intergenic Non-Protein Coding RNA 858	RNA Gene		17	GC10P098349	1.6593	https://www.genecards.org/cgi-bin/carddisp.pl?gene=LINC00858
	Colitis	C0009319	ALPK1	80216	Q96QP1	alpha kinase 1	Kinase	54	0.644	0.615	1.0188e-19	0.01	LINC01567	Long Intergenic Non-Protein Coding RNA 1567	RNA Gene		17	GC16M024661	1.6593	https://www.genecards.org/cgi-bin/carddisp.pl?gene=LINC01567
	Colitis	C0009319	CSRP3	8048	P50461	cysteine and glycine rich protein 3	Cellular structure	108	0.572	0.731	0.00015859	0.01	LINC02086	Long Intergenic Non-Protein Coding RNA 2086	RNA Gene		17	GC17P078495	1.6593	https://www.genecards.org/cgi-bin/carddisp.pl?gene=LINC02086
	Colitis	C0009319	SLC44A4	80736	Q53GD3	solute carrier family 44 member 4	Transporter	39	0.678	0.615	1.0036e-14	0.01	LINC02223	Long Intergenic Non-Protein Coding RNA 2223	RNA Gene		17	GC05P018681	1.6593	https://www.genecards.org/cgi-bin/carddisp.pl?gene=LINC02223
	Colitis	C0009319	NDFIP1	80762	Q9BT67	Nedd4 family interacting protein 1		29	0.716	0.462	0.97747	0.01	LINC02446	Long Intergenic Non-Protein Coding RNA 2446	RNA Gene		17	GC12P028453	1.6593	https://www.genecards.org/cgi-bin/carddisp.pl?gene=LINC02446
	Colitis	C0009319	CALML3	810	P27482	calmodulin like 3	Calcium-binding protein	54	0.621	0.5	0.00090968	0.01	MAMDC2-AS1	MAMDC2 Antisense RNA 1	RNA Gene		17	GC09M070036	1.6593	https://www.genecards.org/cgi-bin/carddisp.pl?gene=MAMDC2-AS1
	Colitis	C0009319	CAMK4	814	Q16566	calcium/calmodulin dependent protein kinase IV	Kinase	69	0.621	0.654	0.50957	0.01	POU5F1P4	POU Class 5 Homeobox 1 Pseudogene 4	Pseudogene		17	GC01P155508	1.6593	https://www.genecards.org/cgi-bin/carddisp.pl?gene=POU5F1P4
	Colitis	C0009319	SGPP1	81537	Q9BX95	sphingosine-1-phosphate phosphatase 1	Enzyme	16	0.792	0.192	0.0001389	0.01	SPRY4-IT1	SPRY4 Intronic Transcript 1	RNA Gene		17	GC05M142318	1.6593	https://www.genecards.org/cgi-bin/carddisp.pl?gene=SPRY4-IT1
	Colitis	C0009319	CAMP	820	P49913	cathelicidin antimicrobial peptide		262	0.466	0.846	0.0043897	0.01	TUSC8	Tumor Suppressor Candidate 8	RNA Gene		17	GC13M044400	1.6593	https://www.genecards.org/cgi-bin/carddisp.pl?gene=TUSC8
	Colitis	C0009319	NCOA3	8202	Q9Y6Q9	nuclear receptor coactivator 3	Kinase	142	0.522	0.654	0.54065	0.01	BACE1-AS	BACE1 Antisense RNA	RNA Gene		16	GC11P117378	1.6593	https://www.genecards.org/cgi-bin/carddisp.pl?gene=BACE1-AS
	Colitis	C0009319	CAPN2	824	P17655	calpain 2	Enzyme	87	0.59	0.692	3.519e-22	0.01	BLACAT1	BLACAT1 Overlapping LEMD1 Locus	Protein Coding		16	GC01M205434	1.6593	https://www.genecards.org/cgi-bin/carddisp.pl?gene=BLACAT1
	Colitis	C0009319	NAA10	8260	P41227	N-alpha-acetyltransferase 10, NatA catalytic subunit	Enzyme	199	0.535	0.692	0.76179	0.01	CCAT2	Colon Cancer Associated Transcript 2	RNA Gene		16	GC08P127400	1.6593	https://www.genecards.org/cgi-bin/carddisp.pl?gene=CCAT2
	Colitis	C0009319	CAST	831	P20810	calpastatin		141	0.541	0.846	4.1218e-12	0.01	EHHADH-AS1	EHHADH Antisense RNA 1	RNA Gene		16	GC03P185162	1.6593	https://www.genecards.org/cgi-bin/carddisp.pl?gene=EHHADH-AS1
	Colitis	C0009319	PLA2G6	8398	O60733	phospholipase A2 group VI	Enzyme modulator	350	0.476	0.846	2.4837e-10	0.01	GHET1	Gastric Carcinoma Proliferation Enhancing Transcript 1	RNA Gene		16	GC07P152246	1.6593	https://www.genecards.org/cgi-bin/carddisp.pl?gene=GHET1
	Colitis	C0009319	PLA2G10	8399	O15496	phospholipase A2 group X	Enzyme	86	0.581	0.692	0.069507	0.01	LAMC1-AS1	LAMC1 Antisense RNA 1	RNA Gene		16	GC01M183138	1.6593	https://www.genecards.org/cgi-bin/carddisp.pl?gene=LAMC1-AS1
	Colitis	C0009319	REG4	83998	Q9BYZ8	regenerating family member 4		67	0.615	0.385	0.00075276	0.01	LINC01507	Long Intergenic Non-Protein Coding RNA 1507	RNA Gene		16	GC09P079824	1.6593	https://www.genecards.org/cgi-bin/carddisp.pl?gene=LINC01507
	Colitis	C0009319	CASP8	841	Q14790	caspase 8	Enzyme	480	0.404	0.923	3.7236e-06	0.01	LINC01527	Long Intergenic Non-Protein Coding RNA 1527	RNA Gene		16	GC01M156012	1.6593	https://www.genecards.org/cgi-bin/carddisp.pl?gene=LINC01527
	Colitis	C0009319	ASCC2	84164	Q9H1I8	activating signal cointegrator 1 complex subunit 2		53	0.633	0.615	0.031027	0.01	NPTN-IT1	NPTN Intronic Transcript 1	RNA Gene		16	GC15M073566	1.6593	https://www.genecards.org/cgi-bin/carddisp.pl?gene=NPTN-IT1
	Colitis	C0009319	CIAO2A	84191	Q9H5X1	cytosolic iron-sulfur assembly component 2A		7	0.931	0.077	1.9655e-05	0.01	PINCR	P53-Induced Noncoding RNA	RNA Gene		16	GC0XP043180	1.6593	https://www.genecards.org/cgi-bin/carddisp.pl?gene=PINCR
	Colitis	C0009319	RPAIN	84268	Q86UA6	RPA interacting protein		60	0.619	0.692	5.5657e-11	0.01	PRNCR1	Prostate Cancer Associated Non-Coding RNA 1	RNA Gene		16	GC08P127079	1.6593	https://www.genecards.org/cgi-bin/carddisp.pl?gene=PRNCR1
	Colitis	C0009319	STK24	8428	Q9Y6E0	serine/threonine kinase 24	Kinase	48	0.659	0.654	0.011293	0.01	PURPL	P53 Upregulated Regulator Of P53 Levels	RNA Gene		16	GC05P027217	1.6593	https://www.genecards.org/cgi-bin/carddisp.pl?gene=PURPL
	Colitis	C0009319	CASR	846	P41180	calcium sensing receptor	G-protein coupled receptor	517	0.41	0.846	0.046698	0.01	SBDSP1	SBDS Pseudogene 1	Pseudogene		16	GC07P079429	1.6593	https://www.genecards.org/cgi-bin/carddisp.pl?gene=SBDSP1
	Colitis	C0009319	IL1F10	84639	Q8WWZ1	interleukin 1 family member 10		57	0.636	0.462	2.023e-06	0.01	WSPAR	WNT Signaling Pathway Activating Non-Coding RNA	RNA Gene		16	GC05P133914	1.6593	https://www.genecards.org/cgi-bin/carddisp.pl?gene=WSPAR
	Colitis	C0009319	KDM2B	84678	Q8NHM5	lysine demethylase 2B	Epigenetic regulator	86	0.592	0.692	1	0.01	NIHCOLE	NcRNA Involved In NHEJ Oncogenic Ligation Efficiency	RNA Gene		15	GC05P104085	1.6593	https://www.genecards.org/cgi-bin/carddisp.pl?gene=NIHCOLE
	Colitis	C0009319	HAVCR2	84868	Q8TDQ0	hepatitis A virus cellular receptor 2		299	0.45	0.808	0.03866	0.01	BTG3-AS1	BTG3 Antisense RNA 1	RNA Gene		14	GC21P017612	1.6593	https://www.genecards.org/cgi-bin/carddisp.pl?gene=BTG3-AS1
	Colitis	C0009319	RSPO3	84870	Q9BXY4	R-spondin 3		64	0.653	0.423	0.089252	0.01	LINC00538	Long Intergenic Non-Protein Coding RNA 538	RNA Gene		14	GC01P213924	1.6593	https://www.genecards.org/cgi-bin/carddisp.pl?gene=LINC00538
	Colitis	C0009319	MFSD2A	84879	Q8NA29	major facilitator superfamily domain containing 2A	Transporter	81	0.626	0.538	0.011025	0.01	NCRUPAR	Non-Protein Coding RNA, Upstream Of F2R/PAR1	RNA Gene		14	GC05P076711	1.6593	https://www.genecards.org/cgi-bin/carddisp.pl?gene=NCRUPAR
	Colitis	C0009319	ADO	84890	Q96SZ5	2-aminoethanethiol dioxygenase		41	0.67	0.538	0.48027	0.01	PANDAR	Promoter Of CDKN1A Antisense DNA Damage Activated RNA	RNA Gene		14	GC06M036673	1.6593	https://www.genecards.org/cgi-bin/carddisp.pl?gene=PANDAR
	Colitis	C0009319	PPM1D	8493	O15297	protein phosphatase, Mg2+/Mn2+ dependent 1D	Enzyme	177	0.513	0.808	2.2321e-11	0.01	AOC4P	Amine Oxidase Copper Containing 4, Pseudogene	Pseudogene		13	GC17P078087	1.6593	https://www.genecards.org/cgi-bin/carddisp.pl?gene=AOC4P
	Colitis	C0009319	IKBKG	8517	Q9Y6K9	inhibitor of nuclear factor kappa B kinase regulatory subunit gamma	Kinase	252	0.493	0.769	0.084853	0.01	DUXAP10	Double Homeobox A Pseudogene 10	Pseudogene		13	GC14M019288	1.6593	https://www.genecards.org/cgi-bin/carddisp.pl?gene=DUXAP10
	Colitis	C0009319	SHANK3	85358	Q9BYB0	SH3 and multiple ankyrin repeat domains 3		169	0.55	0.731	1	0.01	RBM5-AS1	RBM5 Antisense RNA 1	RNA Gene		13	GC03M050099	1.6593	https://www.genecards.org/cgi-bin/carddisp.pl?gene=RBM5-AS1
	Colitis	C0009319	MYLK2	85366	Q9H1R3	myosin light chain kinase 2	Kinase	35	0.705	0.269	0.23336	0.01	LINC01617	Long Intergenic Non-Protein Coding RNA 1617	RNA Gene		12	GC08P073879	1.6593	https://www.genecards.org/cgi-bin/carddisp.pl?gene=LINC01617
	Colitis	C0009319	PIR	8544	O00625	pirin	Transcription factor	26	0.716	0.385	5.3402e-10	0.01	RAD51L3-RFFL	RAD51L3-RFFL Readthrough	RNA Gene		12	GC17M035009	1.6593	https://www.genecards.org/cgi-bin/carddisp.pl?gene=RAD51L3-RFFL
	Colitis	C0009319	RUNX3	864	Q13761	RUNX family transcription factor 3	Transcription factor	281	0.459	0.731	0.84295	0.01	DUXAP9	Double Homeobox A Pseudogene 9	Pseudogene		11	GC14P038121	1.6593	https://www.genecards.org/cgi-bin/carddisp.pl?gene=DUXAP9
	Colitis	C0009319	SOCS1	8651	O15524	suppressor of cytokine signaling 1	Enzyme modulator	315	0.445	0.808	0.58544	0.01	FGF7P5	Fibroblast Growth Factor 7 Pseudogene 5	Pseudogene		9	GC09P052253	1.6593	https://www.genecards.org/cgi-bin/carddisp.pl?gene=FGF7P5
	Colitis	C0009319	BECN1	8678	Q14457	beclin 1	Enzyme modulator	373	0.432	0.846	0.93717	0.01	SEC63P1	SEC63 Homolog, Protein Translocation Regulator Pseudogene 1	Pseudogene		9	GC01P097545	1.6593	https://www.genecards.org/cgi-bin/carddisp.pl?gene=SEC63P1
	Colitis	C0009319	HYAL2	8692	Q12891	hyaluronidase 2	Enzyme	54	0.644	0.577	0.18682	0.01	TP53COR1	Tumor Protein P53 Pathway Corepressor 1	RNA Gene		9	GC06U903133	1.6593	https://www.genecards.org/cgi-bin/carddisp.pl?gene=TP53COR1
	Colitis	C0009319	MBTPS1	8720	Q14703	membrane bound transcription factor peptidase, site 1	Enzyme	148	0.532	0.692	7.5901e-09	0.01	LNCRNA-ATB	LncRNA Activated By TGF-Beta	RNA Gene		8	GC14P038936	1.6593	https://www.genecards.org/cgi-bin/carddisp.pl?gene=LNCRNA-ATB
	Colitis	C0009319	TNFSF10	8743	P50591	TNF superfamily member 10	Signaling	445	0.413	0.885	0.13495	0.01	DACOR1	DNMT1-Associated Colon Cancer Repressed LncRNA 1	RNA Gene		7	GC15U902209	1.6593	https://www.genecards.org/cgi-bin/carddisp.pl?gene=DACOR1
	Colitis	C0009319	RIPK2	8767	O43353	receptor interacting serine/threonine kinase 2	Kinase	83	0.587	0.769	0.39282	0.01	LOC109610631	Aristaless Related Homeobox Polyalanine Expansion Region	Functional Element		4	GC0XP025013	1.6593	https://www.genecards.org/cgi-bin/carddisp.pl?gene=LOC109610631
	Colitis	C0009319	TNFRSF18	8784	Q9Y5U5	TNF receptor superfamily member 18		53	0.631	0.538	1.4516e-06	0.01	LOC126806658	BRD4-Independent Group 4 Enhancer GRCh37_chr3:41265899-41267098	Functional Element		4	GC03P041224	1.6593	https://www.genecards.org/cgi-bin/carddisp.pl?gene=LOC126806658
	Colitis	C0009319	IL1RL2	8808	Q9HB29	interleukin 1 receptor like 2	Receptor	33	0.682	0.5	3.537e-11	0.01	LOC126806659	BRD4-Independent Group 4 Enhancer GRCh37_chr3:41274918-41276117	Functional Element		4	GC03P041233	1.6593	https://www.genecards.org/cgi-bin/carddisp.pl?gene=LOC126806659
	Colitis	C0009319	IL18R1	8809	Q13478	interleukin 18 receptor 1	Receptor	234	0.473	0.808	8.625e-06	0.01	LOC126863064	BRD4-Independent Group 4 Enhancer GRCh37_chr20:54961142-54962341	Functional Element		4	GC20P056386	1.6593	https://www.genecards.org/cgi-bin/carddisp.pl?gene=LOC126863064
	Colitis	C0009319	NRP1	8829	O14786	neuropilin 1		246	0.476	0.808	0.98584	0.01	LOC126862278	CDK7 Strongly-Dependent Group 2 Enhancer GRCh37_chr16:7629446-7630645	Functional Element		3	GC16P049114	1.6593	https://www.genecards.org/cgi-bin/carddisp.pl?gene=LOC126862278
	Colitis	C0009319	CCN4	8840	O95388	cellular communication network factor 4	Signaling	114	0.554	0.692	6.3885e-07	0.01	TCF7L2	Transcription Factor 7 Like 2	Protein Coding	Q9NQB0	53	GC10P112950	1.65839	https://www.genecards.org/cgi-bin/carddisp.pl?gene=TCF7L2
	Colitis	C0009319	HDAC3	8841	O15379	histone deacetylase 3	Epigenetic regulator	179	0.511	0.731	0.56737	0.01	HNMT	Histamine N-Methyltransferase	Protein Coding	P50135	52	GC02P137964	1.657	https://www.genecards.org/cgi-bin/carddisp.pl?gene=HNMT
	Colitis	C0009319	ASAP2	8853	O43150	ArfGAP with SH3 domain, ankyrin repeat and PH domain 2		85	0.585	0.731	0.99996	0.01	PLG	Plasminogen	Protein Coding	P00747	56	GC06P160702	1.65613	https://www.genecards.org/cgi-bin/carddisp.pl?gene=PLG
	Colitis	C0009319	IER3	8870	P46695	immediate early response 3		78	0.593	0.769	0.63122	0.01	IL12A	Interleukin 12A	Protein Coding	P29459	50	GC03P159988	1.65143	https://www.genecards.org/cgi-bin/carddisp.pl?gene=IL12A
	Colitis	C0009319	FUBP1	8880	Q96AE4	far upstream element binding protein 1	Enzyme	61	0.61	0.615	1	0.01	MIR19B1	MicroRNA 19b-1	RNA Gene		20	GC13P091618	1.65143	https://www.genecards.org/cgi-bin/carddisp.pl?gene=MIR19B1
	Colitis	C0009319	BCL10	8915	O95999	BCL10 immune signaling adaptor		205	0.491	0.769	0.33709	0.01	SERPINH1	Serpin Family H Member 1	Protein Coding	P50454	53	GC11P075562	1.64048	https://www.genecards.org/cgi-bin/carddisp.pl?gene=SERPINH1
	Colitis	C0009319	HPS4	89781	Q9NQG7	HPS4 biogenesis of lysosomal organelles complex 3 subunit 2		26	0.743	0.385	0.00013778	0.01	DICER1	Dicer 1, Ribonuclease III	Protein Coding	Q9UPY3	55	GC14M095086	1.6375	https://www.genecards.org/cgi-bin/carddisp.pl?gene=DICER1
	Colitis	C0009319	TRPA1	8989	O75762	transient receptor potential cation channel subfamily A member 1	Ion channel	160	0.546	0.846	7.2309e-35	0.01	CD44	CD44 Molecule (Indian Blood Group)	Protein Coding	P16070	55	GC11P035139	1.63667	https://www.genecards.org/cgi-bin/carddisp.pl?gene=CD44
	Colitis	C0009319	CH25H	9023	O95992	cholesterol 25-hydroxylase	Enzyme	41	0.663	0.577	0.2272	0.01	S1PR1	Sphingosine-1-Phosphate Receptor 1	Protein Coding	P21453	52	GC01P101236	1.6343	https://www.genecards.org/cgi-bin/carddisp.pl?gene=S1PR1
	Colitis	C0009319	GPRC5A	9052	Q8NFJ5	G protein-coupled receptor class C group 5 member A	G-protein coupled receptor	90	0.579	0.692	6.786e-08	0.01	PPM1L	Protein Phosphatase, Mg2+/Mn2+ Dependent 1L	Protein Coding	Q5SGD2	45	GC03P160755	1.6321	https://www.genecards.org/cgi-bin/carddisp.pl?gene=PPM1L
	Colitis	C0009319	CLDN8	9073	P56748	claudin 8	Cell-cell junction	30	0.674	0.5	0.016193	0.01	MMP10	Matrix Metallopeptidase 10	Protein Coding	P09238	51	GC11M102770	1.63027	https://www.genecards.org/cgi-bin/carddisp.pl?gene=MMP10
	Colitis	C0009319	USP8	9101	P40818	ubiquitin specific peptidase 8	Enzyme	136	0.587	0.654	1	0.01	FGF10	Fibroblast Growth Factor 10	Protein Coding	O15520	53	GC05M044500	1.62885	https://www.genecards.org/cgi-bin/carddisp.pl?gene=FGF10
	Colitis	C0009319	RGN	9104	Q15493	regucalcin	Enzyme	96	0.566	0.692	0.022123	0.01	CYP2D6	Cytochrome P450 Family 2 Subfamily D Member 6	Protein Coding	P10635	52	GC22M042126	1.62817	https://www.genecards.org/cgi-bin/carddisp.pl?gene=CYP2D6
	Colitis	C0009319	CBFA2T2	9139	O43439	CBFA2/RUNX1 partner transcriptional co-repressor 2	Transcription factor	64	0.615	0.654	0.99585	0.01	LY96	Lymphocyte Antigen 96	Protein Coding	Q9Y6Y9	50	GC08P073991	1.62781	https://www.genecards.org/cgi-bin/carddisp.pl?gene=LY96
	Colitis	C0009319	SCAF11	9169	Q99590	SR-related CTD associated factor 11		77	0.584	0.731	1	0.01	MIR483	MicroRNA 483	RNA Gene		22	GC11M008045	1.62303	https://www.genecards.org/cgi-bin/carddisp.pl?gene=MIR483
	Colitis	C0009319	MYLK3	91807	Q32MK0	myosin light chain kinase 3	Kinase	27	0.7	0.385	5.8848e-07	0.01	ZGPAT	Zinc Finger CCCH-Type And G-Patch Domain Containing	Protein Coding	Q8N5A5	44	GC20P063707	1.62108	https://www.genecards.org/cgi-bin/carddisp.pl?gene=ZGPAT
	Colitis	C0009319	SLC33A1	9197	O00400	solute carrier family 33 member 1	Transporter	170	0.529	0.769	9.8902e-05	0.01	CAMP	Cathelicidin Antimicrobial Peptide	Protein Coding	P49913	46	GC03P051545	1.62049	https://www.genecards.org/cgi-bin/carddisp.pl?gene=CAMP
	Colitis	C0009319	HACD1	9200	B0YJ81	3-hydroxyacyl-CoA dehydratase 1		160	0.539	0.846	1.2914e-09	0.01	NLRP1	NLR Family Pyrin Domain Containing 1	Protein Coding	Q9C000	50	GC17M005499	1.62004	https://www.genecards.org/cgi-bin/carddisp.pl?gene=NLRP1
	Colitis	C0009319	DCLK1	9201	O15075	doublecortin like kinase 1	Kinase	123	0.545	0.615	0.99964	0.01	CSN1S1	Casein Alpha S1	Protein Coding	P47710	43	GC04P069950	1.62004	https://www.genecards.org/cgi-bin/carddisp.pl?gene=CSN1S1
	Colitis	C0009319	IL32	9235	P24001	interleukin 32		200	0.495	0.731	3.7471e-09	0.01	CTSD	Cathepsin D	Protein Coding	P07339	60	GC11M001752	1.61932	https://www.genecards.org/cgi-bin/carddisp.pl?gene=CTSD
	Colitis	C0009319	CRLF1	9244	O75462	cytokine receptor like factor 1	Signaling	97	0.597	0.654	3.9958e-05	0.01	THBD	Thrombomodulin	Protein Coding	P07204	53	GC20M023026	1.61699	https://www.genecards.org/cgi-bin/carddisp.pl?gene=THBD
	Colitis	C0009319	G6PC3	92579	Q9BUM1	glucose-6-phosphatase catalytic subunit 3		79	0.606	0.731	4.7177e-06	0.01	RDX	Radixin	Protein Coding	P35241	54	GC11M109864	1.61479	https://www.genecards.org/cgi-bin/carddisp.pl?gene=RDX
	Colitis	C0009319	MAPKAPK2	9261	P49137	MAPK activated protein kinase 2	Kinase	82	0.587	0.769	0.99957	0.01	IGES	Immunoglobulin E Concentration, Serum	Genetic Locus		4	GC05U990033	1.61304	https://www.genecards.org/cgi-bin/carddisp.pl?gene=IGES
	Colitis	C0009319	CD83	9308	Q01151	CD83 molecule		96	0.566	0.731	0.0052136	0.01	ADRA2A	Adrenoceptor Alpha 2A	Protein Coding	P08913	52	GC10P111077	1.61253	https://www.genecards.org/cgi-bin/carddisp.pl?gene=ADRA2A
	Colitis	C0009319	GLP2R	9340	O95838	glucagon like peptide 2 receptor	G-protein coupled receptor	28	0.705	0.269	2.635e-11	0.01	RNU6-1	RNA, U6 Small Nuclear 1	RNA Gene		20	GC15M067839	1.61253	https://www.genecards.org/cgi-bin/carddisp.pl?gene=RNU6-1
	Colitis	C0009319	EFTUD2	9343	Q15029	elongation factor Tu GTP binding domain containing 2	Enzyme	76	0.647	0.462	1	0.01	RNU6-2	RNA, U6 Small Nuclear 2	RNA Gene		17	GC19P005590	1.61253	https://www.genecards.org/cgi-bin/carddisp.pl?gene=RNU6-2
	Colitis	C0009319	LONP1	9361	P36776	lon peptidase 1, mitochondrial	Enzyme	197	0.517	0.808	0.9993	0.01	RNU6-7	RNA, U6 Small Nuclear 7	RNA Gene		16	GC14P032202	1.61253	https://www.genecards.org/cgi-bin/carddisp.pl?gene=RNU6-7
	Colitis	C0009319	KL	9365	Q9UEF7	klotho	Enzyme	332	0.448	0.769	0.00022444	0.01	RNU6-8	RNA, U6 Small Nuclear 8	RNA Gene		16	GC14M032203	1.61253	https://www.genecards.org/cgi-bin/carddisp.pl?gene=RNU6-8
	Colitis	C0009319	CD101	9398	Q93033	CD101 molecule		15	0.76	0.423	3.2831e-13	0.01	RNU6-9	RNA, U6 Small Nuclear 9	RNA Gene		14	GC19P005584	1.61253	https://www.genecards.org/cgi-bin/carddisp.pl?gene=RNU6-9
	Colitis	C0009319	CD28	940	P10747	CD28 molecule		364	0.436	0.885	0.35779	0.01	RNU6-1-001		RNA Gene		8	GC10P013218	1.61253	https://www.genecards.org/cgi-bin/carddisp.pl?gene=RNU6-1-001
	Colitis	C0009319	ORMDL3	94103	Q8N138	ORMDL sphingolipid biosynthesis regulator 3		35	0.666	0.423	0.78329	0.01	RNU6-1-002		RNA Gene		6	GC02M174560	1.61253	https://www.genecards.org/cgi-bin/carddisp.pl?gene=RNU6-1-002
	Colitis	C0009319	CYP7B1	9420	O75881	cytochrome P450 family 7 subfamily B member 1	Enzyme	141	0.563	0.692	3.2954e-06	0.01	RNU6-1-003		RNA Gene		6	GC03P181233	1.61253	https://www.genecards.org/cgi-bin/carddisp.pl?gene=RNU6-1-003
	Colitis	C0009319	NTN1	9423	O95631	netrin 1	Enzyme modulator	209	0.509	0.846	0.99687	0.01	RNU6-1-004		RNA Gene		6	GC0XM141120	1.61253	https://www.genecards.org/cgi-bin/carddisp.pl?gene=RNU6-1-004
	Colitis	C0009319	TNFRSF8	943	P28908	TNF receptor superfamily member 8		301	0.444	0.808	0.86407	0.01	FADD	Fas Associated Via Death Domain	Protein Coding	Q13158	53	GC11P070203	1.61028	https://www.genecards.org/cgi-bin/carddisp.pl?gene=FADD
	Colitis	C0009319	TNFSF8	944	P32971	TNF superfamily member 8		62	0.61	0.538	0.75809	0.01	PTH	Parathyroid Hormone	Protein Coding	P01270	52	GC11M013492	1.61028	https://www.genecards.org/cgi-bin/carddisp.pl?gene=PTH
	Colitis	C0009319	GSTO1	9446	P78417	glutathione S-transferase omega 1		136	0.541	0.769	5.0916e-09	0.01	PROM1	Prominin 1	Protein Coding	O43490	53	GC04M015965	1.60936	https://www.genecards.org/cgi-bin/carddisp.pl?gene=PROM1
	Colitis	C0009319	LY86	9450	O95711	lymphocyte antigen 86		11	0.805	0.231	2.2513e-05	0.01	ACADVL	Acyl-CoA Dehydrogenase Very Long Chain	Protein Coding	P49748	52	GC17P012975	1.60841	https://www.genecards.org/cgi-bin/carddisp.pl?gene=ACADVL
	Colitis	C0009319	ATG5	9474	Q9H1Y0	autophagy related 5	Transporter	282	0.462	0.885	0.97758	0.01	PWAR1	Prader Willi/Angelman Region RNA 1	RNA Gene		17	GC15P025135	1.60784	https://www.genecards.org/cgi-bin/carddisp.pl?gene=PWAR1
	Colitis	C0009319	NPEPPS	9520	P55786	aminopeptidase puromycin sensitive	Enzyme	172	0.519	0.808	1	0.01	IL15RA	Interleukin 15 Receptor Subunit Alpha	Protein Coding	Q13261	47	GC10M005943	1.60618	https://www.genecards.org/cgi-bin/carddisp.pl?gene=IL15RA
	Colitis	C0009319	VPS4B	9525	O75351	vacuolar protein sorting 4 homolog B	Cellular structure	13	0.76	0.538	0.23026	0.01	USP25	Ubiquitin Specific Peptidase 25	Protein Coding	Q9UHP3	48	GC21P015730	1.6024	https://www.genecards.org/cgi-bin/carddisp.pl?gene=USP25
	Colitis	C0009319	PTGES	9536	O14684	prostaglandin E synthase		150	0.54	0.769	0.71317	0.01	FHL2	Four And A Half LIM Domains 2	Protein Coding	Q14192	53	GC02M105357	1.60211	https://www.genecards.org/cgi-bin/carddisp.pl?gene=FHL2
	Colitis	C0009319	CLOCK	9575	O15516	clock circadian regulator		309	0.463	0.885	0.99957	0.01	MIR16-1	MicroRNA 16-1	RNA Gene		22	GC13M050048	1.59982	https://www.genecards.org/cgi-bin/carddisp.pl?gene=MIR16-1
	Colitis	C0009319	PRDX6	9588	P30041	peroxiredoxin 6	Enzyme	93	0.572	0.731	4.8237e-05	0.01	ADORA2B	Adenosine A2b Receptor	Protein Coding	P29275	54	GC17P074910	1.59421	https://www.genecards.org/cgi-bin/carddisp.pl?gene=ADORA2B
	Colitis	C0009319	CD40LG	959	P29965	CD40 ligand	Signaling	453	0.414	0.846	0.72079	0.01	CLDN8	Claudin 8	Protein Coding	P56748	41	GC21M030214	1.59421	https://www.genecards.org/cgi-bin/carddisp.pl?gene=CLDN8
	Colitis	C0009319	CD44	960	P16070	CD44 molecule (Indian blood group)		711	0.363	0.962	2.4476e-07	0.01	SULT1A1	Sulfotransferase Family 1A Member 1	Protein Coding	P50225	49	GC16M040649	1.59029	https://www.genecards.org/cgi-bin/carddisp.pl?gene=SULT1A1
	Colitis	C0009319	CD59	966	P13987	CD59 molecule (CD59 blood group)		262	0.469	0.808	0.60568	0.01	MIR122	MicroRNA 122	RNA Gene		24	GC18P058451	1.59029	https://www.genecards.org/cgi-bin/carddisp.pl?gene=MIR122
	Colitis	C0009319	KDM4A	9682	O75164	lysine demethylase 4A		73	0.606	0.769	1	0.01	ANGPT1	Angiopoietin 1	Protein Coding	Q15389	53	GC08M107246	1.58691	https://www.genecards.org/cgi-bin/carddisp.pl?gene=ANGPT1
	Colitis	C0009319	CD69	969	Q07108	CD69 molecule		206	0.488	0.923	0.029691	0.01	ANXA5	Annexin A5	Protein Coding	P08758	53	GC04M121667	1.58691	https://www.genecards.org/cgi-bin/carddisp.pl?gene=ANXA5
	Colitis	C0009319	SEMA3E	9723	O15041	semaphorin 3E	Signaling	184	0.515	0.769	8.7148e-09	0.01	GAST	Gastrin	Protein Coding	P01350	45	GC17P041712	1.58691	https://www.genecards.org/cgi-bin/carddisp.pl?gene=GAST
	Colitis	C0009319	DCAF1	9730	Q9Y4B6	DDB1 and CUL4 associated factor 1		73	0.601	0.731	1	0.01	MIR506	MicroRNA 506	RNA Gene		17	GC0XM147230	1.58691	https://www.genecards.org/cgi-bin/carddisp.pl?gene=MIR506
	Colitis	C0009319	SART3	9733	Q15020	spliceosome associated factor 3, U4/U6 recycling protein	Nucleic acid binding	87	0.584	0.769	0.99661	0.01	FCGR2B	Fc Gamma Receptor IIb	Protein Coding	P31994	55	GC01P161976	1.57914	https://www.genecards.org/cgi-bin/carddisp.pl?gene=FCGR2B
	Colitis	C0009319	RNF40	9810	O75150	ring finger protein 40		17	0.751	0.269	0.99987	0.01	IKZF3	IKAROS Family Zinc Finger 3	Protein Coding	Q9UKT9	49	GC17M060752	1.57914	https://www.genecards.org/cgi-bin/carddisp.pl?gene=IKZF3
	Colitis	C0009319	GIT2	9815	Q14161	GIT ArfGAP 2		26	0.716	0.385	0.99793	0.01	TNPO3	Transportin 3	Protein Coding	Q9Y5L0	49	GC07M128954	1.57914	https://www.genecards.org/cgi-bin/carddisp.pl?gene=TNPO3
	Colitis	C0009319	ELMO1	9844	Q92556	engulfment and cell motility 1	Signaling	72	0.608	0.615	0.89997	0.01	INPP5E	Inositol Polyphosphate-5-Phosphatase E	Protein Coding	Q9NRR6	48	GC09M136428	1.57914	https://www.genecards.org/cgi-bin/carddisp.pl?gene=INPP5E
	Colitis	C0009319	CDC42	998	P60953	cell division cycle 42	Enzyme modulator	327	0.458	0.846	0.78728	0.01	PLCH2	Phospholipase C Eta 2	Protein Coding	O75038	46	GC01P005316	1.57914	https://www.genecards.org/cgi-bin/carddisp.pl?gene=PLCH2
						MMEL1	Membrane Metalloendopeptidase Like 1	Protein Coding	Q495T6	45	GC01M002590	1.57914
						SLC2A4RG	SLC2A4 Regulator	Protein Coding	Q9NR83	43	GC20P063739	1.57914
						TNFSF8	TNF Superfamily Member 8	Protein Coding	P32971	43	GC09M114893	1.57914
						ENTR1	Endosome Associated Trafficking Regulator 1	Protein Coding	Q96C92	38	GC09M136403	1.57914
						PITX1-AS1	PITX1 Antisense RNA 1	RNA Gene		22	GC05P135042	1.57914
						LINC00598	Long Intergenic Non-Protein Coding RNA 598	RNA Gene		20	GC13M040126	1.57914
						MTHFD1	Methylenetetrahydrofolate Dehydrogenase, Cyclohydrolase And Formyltetrahydrofolate Synthetase 1	Protein Coding	P11586	52	GC14P064388	1.57902
						MUC3B	Mucin 3B, Cell Surface Associated	Protein Coding	Q9H195	22	GC07U903146	1.5781
						EDN1	Endothelin 1	Protein Coding	P05305	56	GC06P012236	1.57748
						BCL3	BCL3 Transcription Coactivator	Protein Coding	P20749	48	GC19P044747	1.57748
						MIR4284	MicroRNA 4284	RNA Gene		16	GC07P073711	1.57748
						UBC	Ubiquitin C	Protein Coding	P0CG48	50	GC12M124911	1.57274
						SIRT1	Sirtuin 1	Protein Coding	Q96EB6	56	GC10P067884	1.56795
						SDC1	Syndecan 1	Protein Coding	P18827	49	GC02M020200	1.56795
						TH	Tyrosine Hydroxylase	Protein Coding	P07101	57	GC11M002163	1.56288
						CD160	CD160 Molecule	Protein Coding	O95971	48	GC01P145719	1.56216
						CRH	Corticotropin Releasing Hormone	Protein Coding	P06850	50	GC08M066176	1.55951
						IL24	Interleukin 24	Protein Coding	Q13007	48	GC01P206897	1.5593
						REG1B	Regenerating Family Member 1 Beta	Protein Coding	P48304	44	GC02M079086	1.55791
						ALOX12	Arachidonate 12-Lipoxygenase, 12S Type	Protein Coding	P18054	52	GC17P007009	1.5573
						ITGB1	Integrin Subunit Beta 1	Protein Coding	P05556	57	GC10M034478	1.55725
						SETD2	SET Domain Containing 2, Histone Lysine Methyltransferase	Protein Coding	Q9BYW2	54	GC03M047033	1.55725
						CCNA2	Cyclin A2	Protein Coding	P20248	52	GC04M121816	1.55725
						SPHK1	Sphingosine Kinase 1	Protein Coding	Q9NYA1	52	GC17P076376	1.55725
						CD69	CD69 Molecule	Protein Coding	Q07108	49	GC12M024897	1.55725
						SPINK1	Serine Peptidase Inhibitor Kazal Type 1	Protein Coding	P00995	48	GC05M147825	1.55725
						MIR375	MicroRNA 375	RNA Gene		23	GC02M219001	1.55725
						SEC16A	SEC16 Homolog A, Endoplasmic Reticulum Export Factor	Protein Coding	O15027	43	GC09M136440	1.55551
						INSL5	Insulin Like 5	Protein Coding	Q9Y5Q6	39	GC01M066797	1.55551
						LCK	LCK Proto-Oncogene, Src Family Tyrosine Kinase	Protein Coding	P06239	59	GC01P032251	1.55511
						KDR	Kinase Insert Domain Receptor	Protein Coding	P35968	60	GC04M055078	1.55479
						CUX1	Cut Like Homeobox 1	Protein Coding	Q13948	52	GC07P101815	1.55479
						RAG2	Recombination Activating 2	Protein Coding	P55895	47	GC11M036575	1.55121
						TRIM21	Tripartite Motif Containing 21	Protein Coding	P19474	50	GC11M004384	1.55055
						CEACAM6	CEA Cell Adhesion Molecule 6	Protein Coding	P40199	48	GC19P041750	1.54896
						FASN	Fatty Acid Synthase	Protein Coding	P49327	56	GC17M082078	1.5463
						LINC00649	Long Intergenic Non-Protein Coding RNA 649	RNA Gene		18	GC21P033915	1.54628
						CD24	CD24 Molecule	Protein Coding	P25063	41	GC06M106969	1.54494
						CFAP126	Cilia And Flagella Associated Protein 126	Protein Coding	Q5VTH2	36	GC01M161364	1.54492
						MRC1	Mannose Receptor C-Type 1	Protein Coding	P22897	46	GC10P017809	1.54432
						LTB	Lymphotoxin Beta	Protein Coding	Q06643	46	GC06M080925	1.54134
						ETS1	ETS Proto-Oncogene 1, Transcription Factor	Protein Coding	P14921	54	GC11M128458	1.53449
						USP4	Ubiquitin Specific Peptidase 4	Protein Coding	Q13107	50	GC03M049277	1.52938
						SGF29	SAGA Complex Associated Factor 29	Protein Coding	Q96ES7	41	GC16P046886	1.52938
						MSH5	MutS Homolog 5	Protein Coding	O43196	48	GC06P104113	1.52808
						GPANK1	G-Patch Domain And Ankyrin Repeats 1	Protein Coding	O95872	42	GC06M080928	1.52808
						SIGLEC5	Sialic Acid Binding Ig Like Lectin 5	Protein Coding	O15389	46	GC19M080009	1.52666
						CDK4	Cyclin Dependent Kinase 4	Protein Coding	P11802	61	GC12M058711	1.52207
						MGAT5	Alpha-1,6-Mannosylglycoprotein 6-Beta-N-Acetylglucosaminyltransferase	Protein Coding	Q09328	49	GC02P134119	1.52207
						CLDN3	Claudin 3	Protein Coding	O15551	46	GC07M073768	1.52207
						TRIM22	Tripartite Motif Containing 22	Protein Coding	Q8IYM9	46	GC11P005689	1.52155
						KHDRBS1	KH RNA Binding Domain Containing, Signal Transduction Associated 1	Protein Coding	Q07666	47	GC01P032013	1.51856
						REN	Renin	Protein Coding	P00797	56	GC01M204154	1.5184
						CLEC7A	C-Type Lectin Domain Containing 7A	Protein Coding	Q9BXN2	53	GC12M024902	1.51722
						PADI4	Peptidyl Arginine Deiminase 4	Protein Coding	Q9UM07	51	GC01P017308	1.51654
						AICDA	Activation Induced Cytidine Deaminase	Protein Coding	Q9GZX7	50	GC12M008602	1.51654
						MIR144	MicroRNA 144	RNA Gene		21	GC17M059917	1.50498
						HDGF	Heparin Binding Growth Factor	Protein Coding	P51858	46	GC01M157083	1.50406
						GART	Phosphoribosylglycinamide Formyltransferase, Phosphoribosylglycinamide Synthetase, Phosphoribosylaminoimidazole Synthetase	Protein Coding	P22102	50	GC21M033503	1.49972
						PFKFB4	6-Phosphofructo-2-Kinase/Fructose-2,6-Biphosphatase 4	Protein Coding	Q16877	49	GC03M048517	1.49972
						RGS14	Regulator Of G Protein Signaling 14	Protein Coding	O43566	48	GC05P177357	1.49972
						IP6K1	Inositol Hexakisphosphate Kinase 1	Protein Coding	Q92551	46	GC03M052450	1.49972
						IP6K2	Inositol Hexakisphosphate Kinase 2	Protein Coding	Q9UHH9	45	GC03M048688	1.49972
						FKBP5	FKBP Prolyl Isomerase 5	Protein Coding	Q13451	55	GC06M081054	1.49868
						CTSL	Cathepsin L	Protein Coding	P07711	54	GC09P087725	1.49856
						MAGI2	Membrane Associated Guanylate Kinase, WW And PDZ Domain Containing 2	Protein Coding	Q86UL8	50	GC07M078017	1.49854
						CLDN7	Claudin 7	Protein Coding	O95471	46	GC17M007259	1.49854
						MYH11	Myosin Heavy Chain 11	Protein Coding	P35749	53	GC16M016248	1.49772
						ITPA	Inosine Triphosphatase	Protein Coding	Q9BY32	54	GC20P004904	1.49536
						IL7	Interleukin 7	Protein Coding	P13232	50	GC08M078689	1.49493
						CBL	Cbl Proto-Oncogene	Protein Coding	P22681	58	GC11P119206	1.4936
						LPL	Lipoprotein Lipase	Protein Coding	P06858	56	GC08P019901	1.49292
						TEP1	Telomerase Associated Protein 1	Protein Coding	Q99973	47	GC14M020365	1.49292
						SLC19A1	Solute Carrier Family 19 Member 1	Protein Coding	P41440	53	GC21M045493	1.48915
						ACKR2	Atypical Chemokine Receptor 2	Protein Coding	O00590	46	GC03P042804	1.48691
						ATF6	Activating Transcription Factor 6	Protein Coding	P18850	55	GC01P161766	1.48398
						UBR4	Ubiquitin Protein Ligase E3 Component N-Recognin 4	Protein Coding	Q5T4S7	46	GC01M019074	1.48398
						S100B	S100 Calcium Binding Protein B	Protein Coding	P04271	51	GC21M052331	1.48352
						F13A1	Coagulation Factor XIII A Chain	Protein Coding	P00488	54	GC06M006144	1.48074
						MIR424	MicroRNA 424	RNA Gene		21	GC0XM134728	1.47948
						APOE	Apolipoprotein E	Protein Coding	P02649	57	GC19P083472	1.47681
						ATG7	Autophagy Related 7	Protein Coding	O95352	50	GC03P014641	1.47622
						FUT3	Fucosyltransferase 3 (Lewis Blood Group)	Protein Coding	P21217	47	GC19M009450	1.47594
						CLN3	CLN3 Lysosomal/Endosomal Transmembrane Protein, Battenin	Protein Coding	Q13286	50	GC16M028466	1.47198
						GZMB	Granzyme B	Protein Coding	P10144	54	GC14M024630	1.47125
						TEC	Tec Protein Tyrosine Kinase	Protein Coding	P42680	52	GC04M048213	1.47125
						RORC	RAR Related Orphan Receptor C	Protein Coding	P51449	50	GC01M151806	1.46833
						ITK	IL2 Inducible T Cell Kinase	Protein Coding	Q08881	58	GC05P157158	1.46769
						PTX3	Pentraxin 3	Protein Coding	P26022	49	GC03P157436	1.46747
						CYP3A5	Cytochrome P450 Family 3 Subfamily A Member 5	Protein Coding	P20815	51	GC07M099648	1.46678
						FKBP15	FKBP Prolyl Isomerase Family Member 15	Protein Coding	Q5T1M5	42	GC09M113161	1.46678
						NFKB2	Nuclear Factor Kappa B Subunit 2	Protein Coding	Q00653	59	GC10P102394	1.46454
						FLOT1	Flotillin 1	Protein Coding	O75955	48	GC06M080851	1.46454
						IER3	Immediate Early Response 3	Protein Coding	P46695	44	GC06M030743	1.46454
						LST1	Leukocyte Specific Transcript 1	Protein Coding	O00453	42	GC06P104099	1.46454
						HSD11B2	Hydroxysteroid 11-Beta Dehydrogenase 2	Protein Coding	P80365	52	GC16P067433	1.46452
						ENSG00000277577		RNA Gene		6	GC0XM073831	1.46452
						NCAM1	Neural Cell Adhesion Molecule 1	Protein Coding	P13591	55	GC11P112961	1.46382
						MIR200A	MicroRNA 200a	RNA Gene		23	GC01P005251	1.46382
						DAPK1	Death Associated Protein Kinase 1	Protein Coding	P53355	56	GC09P087497	1.46209
						ETS2	ETS Proto-Oncogene 2, Transcription Factor	Protein Coding	P15036	48	GC21P038805	1.46036
						LTBR	Lymphotoxin Beta Receptor	Protein Coding	P36941	48	GC12P006375	1.46036
						CGN	Cingulin	Protein Coding	Q9P2M7	44	GC01P154496	1.46036
						NFKBIZ	NFKB Inhibitor Zeta	Protein Coding	Q9BYH8	43	GC03P101827	1.46036
						HSP90AA1	Heat Shock Protein 90 Alpha Family Class A Member 1	Protein Coding	P07900	58	GC14M102080	1.45726
						CYCS	Cytochrome C, Somatic	Protein Coding	P99999	55	GC07M025118	1.45726
						TWIST1	Twist Family BHLH Transcription Factor 1	Protein Coding	Q15672	52	GC07M019020	1.45726
						CD163	CD163 Molecule	Protein Coding	Q86VB7	51	GC12M008547	1.45726
						SMOX	Spermine Oxidase	Protein Coding	Q9NWM0	45	GC20P004120	1.45701
						MIR124-1	MicroRNA 124-1	RNA Gene		22	GC08M009903	1.45572
						CD248	CD248 Molecule	Protein Coding	Q9HCU0	46	GC11M066314	1.45326
						UBAC1	UBA Domain Containing 1	Protein Coding	Q9BSL1	44	GC09M135932	1.45326
						GATB	Glutamyl-TRNA Amidotransferase Subunit B	Protein Coding	O75879	48	GC04M151670	1.4532
						MYSM1	Myb Like, SWIRM And MPN Domains 1	Protein Coding	Q5VVJ2	46	GC01M058696	1.4532
						PLA2G4F	Phospholipase A2 Group IVF	Protein Coding	Q68DD2	45	GC15M042139	1.4532
						MIR138-1	MicroRNA 138-1	RNA Gene		23	GC03P044115	1.45115
						TREM1	Triggering Receptor Expressed On Myeloid Cells 1	Protein Coding	Q9NP99	49	GC06M041267	1.44577
						IL13RA2	Interleukin 13 Receptor Subunit Alpha 2	Protein Coding	Q14627	45	GC0XM115003	1.4443
						MSN	Moesin	Protein Coding	P26038	54	GC0XP065588	1.4443
						MT-TP	Mitochondrially Encoded TRNA-Pro (CCN)	RNA Gene		12	GCMTM015957	1.44352
						C4B	Complement C4B (Chido Blood Group)	Protein Coding	P0C0L5	49	GC06P032014	1.44232
						MLKL	Mixed Lineage Kinase Domain Like Pseudokinase	Protein Coding	Q8NB16	49	GC16M074720	1.44159
						MXI1	MAX Interactor 1, Dimerization Protein	Protein Coding	P50539	48	GC10P110208	1.44051
						NTAN1	N-Terminal Asparagine Amidase	Protein Coding	Q96AB6	44	GC16M015037	1.44051
						TBXT	T-Box Transcription Factor T	Protein Coding	O15178	51	GC06M166158	1.43992
						CIRBP	Cold Inducible RNA Binding Protein	Protein Coding	Q14011	44	GC19P001259	1.43992
						PRG2	Proteoglycan 2, Pro Eosinophil Major Basic Protein	Protein Coding	P13727	47	GC11M057386	1.43898
						PTPRO	Protein Tyrosine Phosphatase Receptor Type O	Protein Coding	Q16827	53	GC12P028599	1.43712
						MDK	Midkine	Protein Coding	P21741	50	GC11P046380	1.43712
						PITX1	Paired Like Homeodomain 1	Protein Coding	P78337	51	GC05M135027	1.43423
						GMPPB	GDP-Mannose Pyrophosphorylase B	Protein Coding	Q9Y5P6	50	GC03M049716	1.43423
						PNMT	Phenylethanolamine N-Methyltransferase	Protein Coding	P11086	50	GC17P039667	1.43423
						PIM3	Pim-3 Proto-Oncogene, Serine/Threonine Kinase	Protein Coding	Q86V86	48	GC22P049960	1.43423
						UBA7	Ubiquitin Like Modifier Activating Enzyme 7	Protein Coding	P41226	46	GC03M049805	1.43423
						EXOC3	Exocyst Complex Component 3	Protein Coding	O60645	45	GC05P000443	1.43423
						SERINC3	Serine Incorporator 3	Protein Coding	Q13530	45	GC20M044496	1.43423
						SNAPC4	Small Nuclear RNA Activating Complex Polypeptide 4	Protein Coding	Q5SXM2	45	GC09M136375	1.43423
						UTS2	Urotensin 2	Protein Coding	O95399	45	GC01M007843	1.43423
						AAMP	Angio Associated Migratory Cell Protein	Protein Coding	Q13685	44	GC02M218264	1.43423
						EMSY	EMSY Transcriptional Repressor, BRCA2 Interacting	Protein Coding	Q7Z589	44	GC11P079410	1.43423
						OLIG3	Oligodendrocyte Transcription Factor 3	Protein Coding	Q7RTU3	44	GC06M137492	1.43423
						STMN3	Stathmin 3	Protein Coding	Q9NZ72	42	GC20M063639	1.43423
						ZBTB46	Zinc Finger And BTB Domain Containing 46	Protein Coding	Q86UZ6	42	GC20M063743	1.43423
						KCP	Kielin Cysteine Rich BMP Regulator	Protein Coding	Q6ZWJ8	41	GC07M128862	1.43423
						AMIGO3	Adhesion Molecule With Ig Like Domain 3	Protein Coding	Q86WK7	37	GC03M052441	1.43423
						PRXL2B	Peroxiredoxin Like 2B	Protein Coding	Q8TBF2	37	GC01P005324	1.43423
						LOC100996583	Uncharacterized LOC100996583	RNA Gene		12	GC01P005322	1.43423
						ST14	ST14 Transmembrane Serine Protease Matriptase	Protein Coding	Q9Y5Y6	55	GC11P130159	1.43399
						CASP9	Caspase 9	Protein Coding	P55211	54	GC01M015491	1.43399
						RAB5A	RAB5A, Member RAS Oncogene Family	Protein Coding	P20339	51	GC03P019948	1.43363
						VPS16	VPS16 Core Subunit Of CORVET And HOPS Complexes	Protein Coding	Q9H269	43	GC20P002840	1.43363
						MYLK3	Myosin Light Chain Kinase 3	Protein Coding	Q32MK0	48	GC16M047143	1.4335
						DNMT3B	DNA Methyltransferase 3 Beta	Protein Coding	Q9UBC3	57	GC20P032762	1.4321
						MFGE8	Milk Fat Globule EGF And Factor V/VIII Domain Containing	Protein Coding	Q08431	49	GC15M088898	1.43104
						SOX9-AS1	SOX9 Antisense RNA 1	RNA Gene		18	GC17M072070	1.43104
						ROCR	Regulator Of Chondrogenesis RNA	RNA Gene		16	GC17M072023	1.43104
						ENSG00000288605	Novel Transcript	RNA Gene		9	GC17M072037	1.43104
						LOC102723517	Uncharacterized LOC102723517	RNA Gene		8	GC17M072036	1.43104
						COL7A1	Collagen Type VII Alpha 1 Chain	Protein Coding	Q02388	50	GC03M048564	1.43091
						SELENOP	Selenoprotein P	Protein Coding	P49908	42	GC05M042800	1.42759
						TRAF3IP2	TRAF3 Interacting Protein 2	Protein Coding	O43734	52	GC06M111555	1.42366
						TRL-TAG1-1	TRNA-Leu (Anticodon TAG) 1-1	RNA Gene		12	GC17M013536	1.42258
						ENO2	Enolase 2	Protein Coding	P09104	54	GC12P006913	1.42196
						TSLP	Thymic Stromal Lymphopoietin	Protein Coding	Q969D9	45	GC05P111070	1.42196
						HCCAT5	Hepatocellular Carcinoma Associated Transcript 5	RNA Gene		19	GC16P073092	1.4199
						COL5A1	Collagen Type V Alpha 1 Chain	Protein Coding	P20908	54	GC09P134641	1.41947
						RCL1	RNA Terminal Phosphate Cyclase Like 1	Protein Coding	Q9Y2P8	45	GC09P004782	1.41597
						PWAR4	Prader Willi/Angelman Region RNA 4	RNA Gene		12	GC15P025211	1.41597
						CALR	Calreticulin	Protein Coding	P27797	58	GC19P012938	1.41037
						SELPLG	Selectin P Ligand	Protein Coding	Q14242	50	GC12M108621	1.41037
						PYGO2	Pygopus Family PHD Finger 2	Protein Coding	Q9BRQ0	45	GC01M154957	1.40457
						MIR29B1	MicroRNA 29b-1	RNA Gene		24	GC07M130877	1.40384
						MDH2	Malate Dehydrogenase 2	Protein Coding	P40926	54	GC07P076048	1.4038
						RAB4B-EGLN2	RAB4B-EGLN2 Readthrough (NMD Candidate)	RNA Gene		17	GC19P040778	1.40297
						DES	Desmin	Protein Coding	P17661	54	GC02P219418	1.40263
						SLC6A14	Solute Carrier Family 6 Member 14	Protein Coding	Q9UN76	48	GC0XP116436	1.40032
						DUOXA2	Dual Oxidase Maturation Factor 2	Protein Coding	Q1HG44	42	GC15P045114	1.40032
						ERBB4	Erb-B2 Receptor Tyrosine Kinase 4	Protein Coding	Q15303	61	GC02M211375	1.39977
						DDC	Dopa Decarboxylase	Protein Coding	P20711	57	GC07M050458	1.39844
						FOXO1	Forkhead Box O1	Protein Coding	Q12778	58	GC13M040555	1.39692
						ELAVL1	ELAV Like RNA Binding Protein 1	Protein Coding	Q15717	48	GC19M007958	1.39241
						RPS6KB1	Ribosomal Protein S6 Kinase B1	Protein Coding	P23443	56	GC17P059893	1.38875
						POU5F1	POU Class 5 Homeobox 1	Protein Coding	Q01860	53	GC06M080873	1.38529
						APEX1	Apurinic/Apyrimidinic Endodeoxyribonuclease 1	Protein Coding	P27695	52	GC14P020455	1.38424
						SI	Sucrase-Isomaltase	Protein Coding	P14410	52	GC03M164978	1.38424
						PTGES	Prostaglandin E Synthase	Protein Coding	O14684	48	GC09M129738	1.38424
						EMSLR	E2F1 MRNA Stabilizing LncRNA	RNA Gene		16	GC07P102243	1.38399
						GLP2R	Glucagon Like Peptide 2 Receptor	Protein Coding	O95838	50	GC17P009822	1.38275
						SLIT2	Slit Guidance Ligand 2	Protein Coding	O94813	52	GC04P021534	1.38106
						MAP2K1	Mitogen-Activated Protein Kinase Kinase 1	Protein Coding	Q02750	61	GC15P066386	1.38078
						MAPKAPK2	MAPK Activated Protein Kinase 2	Protein Coding	P49137	53	GC01P206684	1.37317
						SAG	S-Antigen Visual Arrestin	Protein Coding	P10523	52	GC02P233413	1.37317
						USF1	Upstream Transcription Factor 1	Protein Coding	P22415	50	GC01M161039	1.37317
						SEMA6D	Semaphorin 6D	Protein Coding	Q8NFY4	46	GC15P047184	1.37317
						ZNF365	Zinc Finger Protein 365	Protein Coding	Q70YC4	44	GC10P062374	1.37317
						SNX20	Sorting Nexin 20	Protein Coding	Q7Z614	42	GC16M050700	1.37317
						LYRM4	LYR Motif Containing 4	Protein Coding	Q9HD34	45	GC06M005033	1.37282
						MUC19	Mucin 19, Oligomeric	Protein Coding	Q7Z5P9	37	GC12P040393	1.37282
						TG	Thyroglobulin	Protein Coding	P01266	51	GC08P132866	1.37231
						AQP4	Aquaporin 4	Protein Coding	P55087	53	GC18M026852	1.37009
						AQP7	Aquaporin 7	Protein Coding	O14520	50	GC09M033384	1.37009
						CAMK2G	Calcium/Calmodulin Dependent Protein Kinase II Gamma	Protein Coding	Q13555	54	GC10M073812	1.36938
						CHD4	Chromodomain Helicase DNA Binding Protein 4	Protein Coding	Q14839	52	GC12M006570	1.36938
						MB	Myoglobin	Protein Coding	P02144	51	GC22M035606	1.36938
						CYP21A2	Cytochrome P450 Family 21 Subfamily A Member 2	Protein Coding	P08686	50	GC06P104122	1.36938
						NAGLU	N-Acetyl-Alpha-Glucosaminidase	Protein Coding	P54802	50	GC17P078080	1.36938
						PHB2	Prohibitin 2	Protein Coding	Q99623	49	GC12M006965	1.36938
						RNF5	Ring Finger Protein 5	Protein Coding	Q99942	47	GC06P104125	1.36938
						SYVN1	Synoviolin 1	Protein Coding	Q86TM6	47	GC11M109220	1.36938
						LINC00243	Long Intergenic Non-Protein Coding RNA 243	RNA Gene		20	GC06M080849	1.36938
						PSMD4	Proteasome 26S Subunit Ubiquitin Receptor, Non-ATPase 4	Protein Coding	P55036	50	GC01P154485	1.36866
						MIR103A1	MicroRNA 103a-1	RNA Gene		20	GC05M168560	1.36866
						CCN1	Cellular Communication Network Factor 1	Protein Coding	O00622	47	GC01P085585	1.36691
						IL1F10	Interleukin 1 Family Member 10	Protein Coding	Q8WWZ1	44	GC02P113067	1.36691
						NOS1	Nitric Oxide Synthase 1	Protein Coding	P29475	56	GC12M117208	1.36102
						TRAF2	TNF Receptor Associated Factor 2	Protein Coding	Q12933	52	GC09P136881	1.36102
						SFTPD	Surfactant Protein D	Protein Coding	P35247	50	GC10M079937	1.36102
						RETNLB	Resistin Like Beta	Protein Coding	Q9BQ08	39	GC03M108743	1.36102
						MIR16-2	MicroRNA 16-2	RNA Gene		21	GC03P160418	1.36102
						CASR	Calcium Sensing Receptor	Protein Coding	P41180	58	GC03P122183	1.35458
						FOXO3	Forkhead Box O3	Protein Coding	O43524	54	GC06P108559	1.35458
						LRP6	LDL Receptor Related Protein 6	Protein Coding	O75581	54	GC12M024943	1.35458
						NDRG1	N-Myc Downstream Regulated 1	Protein Coding	Q92597	52	GC08M133237	1.35458
						TAGLN	Transgelin	Protein Coding	Q01995	50	GC11P117199	1.35458
						CXCL3	C-X-C Motif Chemokine Ligand 3	Protein Coding	P19876	45	GC04M074036	1.35458
						ENO1	Enolase 1	Protein Coding	P06733	54	GC01M008861	1.3506
						GHR	Growth Hormone Receptor	Protein Coding	P10912	53	GC05P042429	1.34894
						LALBA	Lactalbumin Alpha	Protein Coding	P00709	45	GC12M048567	1.34894
						PLA2G4A	Phospholipase A2 Group IVA	Protein Coding	P47712	54	GC01P186798	1.33884
						CHAT	Choline O-Acetyltransferase	Protein Coding	P28329	55	GC10P049609	1.3374
						FPR1	Formyl Peptide Receptor 1	Protein Coding	P21462	53	GC19M051745	1.3374
						RHOB	Ras Homolog Family Member B	Protein Coding	P62745	51	GC02P020447	1.3374
						TXNIP	Thioredoxin Interacting Protein	Protein Coding	Q9H3M7	46	GC01M145992	1.3374
						TLR1	Toll Like Receptor 1	Protein Coding	Q15399	54	GC04M038793	1.336
						TLR6	Toll Like Receptor 6	Protein Coding	Q9Y2C9	52	GC04M038828	1.336
						ID2	Inhibitor Of DNA Binding 2	Protein Coding	Q02363	51	GC02P008678	1.32995
						PRPF8	Pre-MRNA Processing Factor 8	Protein Coding	Q6P2Q9	49	GC17M001650	1.32995
						COG6	Component Of Oligomeric Golgi Complex 6	Protein Coding	Q9Y2V7	45	GC13P039655	1.32995
						CACNA2D1	Calcium Voltage-Gated Channel Auxiliary Subunit Alpha2delta 1	Protein Coding	P54289	54	GC07M081946	1.32353
						ERN1	Endoplasmic Reticulum To Nucleus Signaling 1	Protein Coding	O75460	54	GC17M064039	1.32353
						GPD2	Glycerol-3-Phosphate Dehydrogenase 2	Protein Coding	P43304	53	GC02P156401	1.32353
						IKBKE	Inhibitor Of Nuclear Factor Kappa B Kinase Subunit Epsilon	Protein Coding	Q14164	51	GC01P206470	1.32353
						SETD1A	SET Domain Containing 1A, Histone Lysine Methyltransferase	Protein Coding	O15047	49	GC16P047795	1.32353
						NCAPD2	Non-SMC Condensin I Complex Subunit D2	Protein Coding	Q15021	48	GC12P006493	1.32353
						POLA2	DNA Polymerase Alpha 2, Accessory Subunit	Protein Coding	Q14181	48	GC11P072894	1.32353
						VARS2	Valyl-TRNA Synthetase 2, Mitochondrial	Protein Coding	Q5ST30	48	GC06P104083	1.32353
						COL13A1	Collagen Type XIII Alpha 1 Chain	Protein Coding	Q5TAT6	47	GC10P069801	1.32353
						MUS81	MUS81 Structure-Specific Endonuclease Subunit	Protein Coding	Q96NY9	47	GC11P072933	1.32353
						AGPAT1	1-Acylglycerol-3-Phosphate O-Acyltransferase 1	Protein Coding	Q99943	46	GC06M032168	1.32353
						ASH1L	ASH1 Like Histone Lysine Methyltransferase	Protein Coding	Q9NR48	46	GC01M155335	1.32353
						CLK2	CDC Like Kinase 2	Protein Coding	P49760	46	GC01M155262	1.32353
						CPXM2	Carboxypeptidase X, M14 Family Member 2	Protein Coding	Q8N436	46	GC10M123710	1.32353
						GTF2H4	General Transcription Factor IIH Subunit 4	Protein Coding	Q92759	46	GC06P104082	1.32353
						WASHC5	WASH Complex Subunit 5	Protein Coding	Q12768	46	GC08M134289	1.32353
						ACTR3B	Actin Related Protein 3B	Protein Coding	Q9P1U1	45	GC07P152759	1.32353
						ATG2A	Autophagy Related 2A	Protein Coding	Q2TAZ0	45	GC11M109199	1.32353
						SLC37A1	Solute Carrier Family 37 Member 1	Protein Coding	P57057	45	GC21P042598	1.32353
						USP19	Ubiquitin Specific Peptidase 19	Protein Coding	O94966	45	GC03M052406	1.32353
						NRBP1	Nuclear Receptor Binding Protein 1	Protein Coding	Q9UHY1	44	GC02P027427	1.32353
						ST7	Suppression Of Tumorigenicity 7	Protein Coding	Q9NRC1	42	GC07P117116	1.32353
						CALHM6	Calcium Homeostasis Modulator Family Member 6	Protein Coding	Q5R3K3	36	GC06P116462	1.32353
						HCG9	HLA Complex Group 9	RNA Gene		22	GC06P104054	1.32353
						HCG26	HLA Complex Group 26	RNA Gene		16	GC06P104092	1.32353
						MIR588	MicroRNA 588	RNA Gene		16	GC06P126484	1.32353
						IRAK3	Interleukin 1 Receptor Associated Kinase 3	Protein Coding	Q9Y616	53	GC12P066376	1.32317
						RAG1	Recombination Activating 1	Protein Coding	P15918	51	GC11P036549	1.32314
						PPARA	Peroxisome Proliferator Activated Receptor Alpha	Protein Coding	Q07869	51	GC22P046150	1.32293
						AMBP	Alpha-1-Microglobulin/Bikunin Precursor	Protein Coding	P02760	50	GC09M114060	1.32281
						MIR148A	MicroRNA 148a	RNA Gene		22	GC07M025950	1.32281
						MIR335	MicroRNA 335	RNA Gene		22	GC07P130496	1.32281
						MIR423	MicroRNA 423	RNA Gene		21	GC17P030117	1.32281
						ABL1	ABL Proto-Oncogene 1, Non-Receptor Tyrosine Kinase	Protein Coding	P00519	60	GC09P130713	1.3194
						SUZ12	SUZ12 Polycomb Repressive Complex 2 Subunit	Protein Coding	Q15022	49	GC17P031937	1.3194
						SPINT1	Serine Peptidase Inhibitor, Kunitz Type 1	Protein Coding	O43278	48	GC15P040844	1.3194
						PTGDR2	Prostaglandin D2 Receptor 2	Protein Coding	Q9Y5Y4	50	GC11M060850	1.31589
						CREB1	CAMP Responsive Element Binding Protein 1	Protein Coding	P16220	57	GC02P207529	1.31521
						CD47	CD47 Molecule	Protein Coding	Q08722	51	GC03M108043	1.31521
						MIR452	MicroRNA 452	RNA Gene		18	GC0XM151959	1.31521
						VDAC1	Voltage Dependent Anion Channel 1	Protein Coding	P21796	52	GC05M133975	1.31127
						CRHR1	Corticotropin Releasing Hormone Receptor 1	Protein Coding	P34998	50	GC17P045784	1.31127
						BVES	Blood Vessel Epicardial Substance	Protein Coding	Q8NE79	48	GC06M105096	1.31127
						LEPR	Leptin Receptor	Protein Coding	P48357	57	GC01P065426	1.30973
						PYCARD	PYD And CARD Domain Containing	Protein Coding	Q9ULZ3	49	GC16M031201	1.30973
						PLIN2	Perilipin 2	Protein Coding	Q99541	48	GC09M019217	1.30973
						SAA4	Serum Amyloid A4, Constitutive	Protein Coding	P35542	44	GC11M018234	1.30973
						MIR494	MicroRNA 494	RNA Gene		19	GC14P112755	1.30973
						COL5A2	Collagen Type V Alpha 2 Chain	Protein Coding	P05997	50	GC02M189031	1.30878
						CFHR2	Complement Factor H Related 2	Protein Coding	P36980	46	GC01P196943	1.30878
						CD19	CD19 Molecule	Protein Coding	P15391	58	GC16P046954	1.30811
						HSPA2	Heat Shock Protein Family A (Hsp70) Member 2	Protein Coding	P54652	50	GC14P064535	1.30798
						FCGRT	Fc Gamma Receptor And Transporter	Protein Coding	P55899	50	GC19P049506	1.30747
						GOLM1	Golgi Membrane Protein 1	Protein Coding	Q8NBJ4	46	GC09M086026	1.30747
						TRB	T Cell Receptor Beta Locus	Protein Coding	P0DSE2	24	GC07P153238	1.30747
						IKBKG	Inhibitor Of Nuclear Factor Kappa B Kinase Regulatory Subunit Gamma	Protein Coding	Q9Y6K9	54	GC0XP154541	1.30156
						PRSS8	Serine Protease 8	Protein Coding	Q16651	52	GC16M040947	1.2988
						ANGPTL4	Angiopoietin Like 4	Protein Coding	Q9BY76	50	GC19P008363	1.2988
						DPP4	Dipeptidyl Peptidase 4	Protein Coding	P27487	56	GC02M161992	1.29467
						HSP90B1	Heat Shock Protein 90 Beta Family Member 1	Protein Coding	P14625	54	GC12P103930	1.28908
						HAVCR2	Hepatitis A Virus Cellular Receptor 2	Protein Coding	Q8TDQ0	52	GC05M157063	1.28908
						MIR301A	MicroRNA 301a	RNA Gene		23	GC17M059151	1.28908
						SLC18A3	Solute Carrier Family 18 Member A3	Protein Coding	Q16572	50	GC10P049610	1.288
						CAV2	Caveolin 2	Protein Coding	P51636	49	GC07P116287	1.288
						MRTFA	Myocardin Related Transcription Factor A	Protein Coding	Q969V6	48	GC22M069024	1.288
						C1GALT1	Core 1 Synthase, Glycoprotein-N-Acetylgalactosamine 3-Beta-Galactosyltransferase 1	Protein Coding	Q9NS00	46	GC07P007156	1.288
						MAFK	MAF BZIP Transcription Factor K	Protein Coding	O60675	45	GC07P004034	1.288
						MIR499A	MicroRNA 499a	RNA Gene		24	GC20P034990	1.288
						MIR124-3	MicroRNA 124-3	RNA Gene		20	GC20P063802	1.288
						SNORD15A	Small Nucleolar RNA, C/D Box 15A	RNA Gene		19	GC11P075400	1.288
						NOS3	Nitric Oxide Synthase 3	Protein Coding	P29474	56	GC07P152342	1.28084
						PDGFRB	Platelet Derived Growth Factor Receptor Beta	Protein Coding	P09619	60	GC05M150113	1.27436
						TAPBP	TAP Binding Protein	Protein Coding	O15533	51	GC06M033299	1.27436
						CORO1A	Coronin 1A	Protein Coding	P31146	50	GC16P047726	1.27436
						LY9	Lymphocyte Antigen 9	Protein Coding	Q9HBG7	46	GC01P160796	1.27436
						IL17C	Interleukin 17C	Protein Coding	Q9P0M4	44	GC16P088638	1.27414
						TERC	Telomerase RNA Component	RNA Gene		31	GC03M169765	1.27355
						MIR17HG	MiR-17-92a-1 Cluster Host Gene	RNA Gene	Q75NE6	29	GC13P091347	1.27355
						SLC3A2	Solute Carrier Family 3 Member 2	Protein Coding	P08195	49	GC11P062856	1.27341
						OPLAH	5-Oxoprolinase, ATP-Hydrolysing	Protein Coding	O14841	49	GC08M146044	1.26798
						PIGY	Phosphatidylinositol Glycan Anchor Biosynthesis Class Y	Protein Coding	Q3MUY2	41	GC04M088520	1.26798
						DAG1	Dystroglycan 1	Protein Coding	Q14118	53	GC03P051590	1.26613
						EZR	Ezrin	Protein Coding	P15311	53	GC06M158765	1.2654
						RUNX1	RUNX Family Transcription Factor 1	Protein Coding	Q01196	56	GC21M034787	1.26438
						HIPK2	Homeodomain Interacting Protein Kinase 2	Protein Coding	Q9H2X6	50	GC07M139561	1.26438
						RNF128	Ring Finger Protein 128	Protein Coding	Q8TEB7	45	GC0XP106693	1.26438
						MIR665	MicroRNA 665	RNA Gene		16	GC14P112764	1.26438
						ITGB7	Integrin Subunit Beta 7	Protein Coding	P26010	52	GC12M053191	1.26185
						EPO	Erythropoietin	Protein Coding	P01588	49	GC07P100720	1.26185
						CBS	Cystathionine Beta-Synthase	Protein Coding	P35520	57	GC21M043053	1.26162
						RIGI	RNA Sensor RIG-I	Protein Coding	O95786	54	GC09M032480	1.26162
						TTC4	Tetratricopeptide Repeat Domain 4	Protein Coding	O95801	42	GC01P054715	1.26162
						CXCL12	C-X-C Motif Chemokine Ligand 12	Protein Coding	P48061	52	GC10M044370	1.26087
						SPARC	Secreted Protein Acidic And Cysteine Rich	Protein Coding	P09486	56	GC05M151661	1.25942
						CAV1	Caveolin 1	Protein Coding	Q03135	55	GC07P116524	1.25942
						MRE11	MRE11 Homolog, Double Strand Break Repair Nuclease	Protein Coding	P49959	54	GC11M109894	1.25942
						BECN1	Beclin 1	Protein Coding	Q14457	53	GC17M042810	1.25942
						SYNE1	Spectrin Repeat Containing Nuclear Envelope Protein 1	Protein Coding	Q8NF91	48	GC06M152121	1.25942
						SFRP2	Secreted Frizzled Related Protein 2	Protein Coding	Q96HF1	46	GC04M153780	1.25942
						MIR193B	MicroRNA 193b	RNA Gene		24	GC16P046211	1.25942
						CYP7A1	Cytochrome P450 Family 7 Subfamily A Member 1	Protein Coding	P22680	49	GC08M058490	1.2578
						TNFSF12	TNF Superfamily Member 12	Protein Coding	O43508	45	GC17P013018	1.25433
						IL4R	Interleukin 4 Receptor	Protein Coding	P24394	54	GC16P046806	1.24188
						POSTN	Periostin	Protein Coding	Q15063	49	GC13M037562	1.24163
						MEP1A	Meprin A Subunit Alpha	Protein Coding	Q16819	48	GC06P046793	1.24163
						HLA-DPB1	Major Histocompatibility Complex, Class II, DP Beta 1	Protein Coding	P04440	52	GC06P104135	1.24117
						U2AF1	U2 Small Nuclear RNA Auxiliary Factor 1	Protein Coding	Q01081	49	GC21M043092	1.24114
						TRPV4	Transient Receptor Potential Cation Channel Subfamily V Member 4	Protein Coding	Q9HBA0	55	GC12M109783	1.23825
						LRG1	Leucine Rich Alpha-2-Glycoprotein 1	Protein Coding	P02750	46	GC19M009341	1.23825
						PLA2G3	Phospholipase A2 Group III	Protein Coding	Q9NZ20	46	GC22M068024	1.23825
						CALB2	Calbindin 2	Protein Coding	P22676	45	GC16P071358	1.23167
						PRKCB	Protein Kinase C Beta	Protein Coding	P05771	55	GC16P046737	1.22875
						CEBPB	CCAAT Enhancer Binding Protein Beta	Protein Coding	P17676	50	GC20P050190	1.22875
						CD226	CD226 Molecule	Protein Coding	Q15762	48	GC18M069831	1.22875
						ASCL2	Achaete-Scute Family BHLH Transcription Factor 2	Protein Coding	Q99929	42	GC11M008052	1.22875
						KRT19	Keratin 19	Protein Coding	P08727	50	GC17M041523	1.22752
						MDM2	MDM2 Proto-Oncogene	Protein Coding	Q00987	60	GC12P068808	1.22424
						CA2	Carbonic Anhydrase 2	Protein Coding	P00918	58	GC08P085463	1.22424
						CDK2	Cyclin Dependent Kinase 2	Protein Coding	P24941	58	GC12P055966	1.22424
						TYMS	Thymidylate Synthetase	Protein Coding	P04818	57	GC18P000657	1.22424
						ITGA5	Integrin Subunit Alpha 5	Protein Coding	P08648	55	GC12M055257	1.22424
						RB1	RB Transcriptional Corepressor 1	Protein Coding	P06400	55	GC13P048303	1.22424
						MCL1	MCL1 Apoptosis Regulator, BCL2 Family Member	Protein Coding	Q07820	54	GC01M155854	1.22424
						EGR1	Early Growth Response 1	Protein Coding	P18146	51	GC05P138465	1.22424
						ILK	Integrin Linked Kinase	Protein Coding	Q13418	51	GC11P006604	1.22424
						TNFRSF10D	TNF Receptor Superfamily Member 10d	Protein Coding	Q9UBN6	49	GC08M023135	1.22424
						GRP	Gastrin Releasing Peptide	Protein Coding	P07492	47	GC18P059220	1.22424
						TNFRSF10C	TNF Receptor Superfamily Member 10c	Protein Coding	O14798	46	GC08P023102	1.22424
						CCL22	C-C Motif Chemokine Ligand 22	Protein Coding	O00626	44	GC16P057364	1.22424
						GUCA2A	Guanylate Cyclase Activator 2A	Protein Coding	Q02747	42	GC01M042162	1.22424
						MIR30C1	MicroRNA 30c-1	RNA Gene		24	GC01P040757	1.22424
						CD83	CD83 Molecule	Protein Coding	Q01151	47	GC06P014117	1.2199
						OCA2	OCA2 Melanosomal Transmembrane Protein	Protein Coding	Q04671	50	GC15M027754	1.21469
						SLC24A5	Solute Carrier Family 24 Member 5	Protein Coding	Q71RS6	48	GC15P048120	1.21469
						SLC45A2	Solute Carrier Family 45 Member 2	Protein Coding	Q9UMX9	48	GC05M033944	1.21469
						LOC100500719	HPS1, Biogenesis Of Lysosomal Organelles Complex 3 Subunit 1 Pseudogene	Pseudogene		4	GC22M068159	1.21469
						ENSG00000188078	Hermansky-Pudlak Syndrome 1 (HPS1) Pseudogene	Pseudogene		3	GC22M068160	1.21469
						CLU	Clusterin	Protein Coding	P10909	54	GC08M027596	1.21457
						LAMP1	Lysosomal Associated Membrane Protein 1	Protein Coding	P11279	50	GC13P113297	1.21394
						CD3D	CD3 Delta Subunit Of T-Cell Receptor Complex	Protein Coding	P04234	54	GC11M118338	1.21245
						IBD8	Inflammatory Bowel Disease 8	Genetic Locus		3	GC16U990238	1.21212
						TF	Transferrin	Protein Coding	P02787	57	GC03P136239	1.20907
						CNR1	Cannabinoid Receptor 1	Protein Coding	P21554	53	GC06M088139	1.20859
						LY86	Lymphocyte Antigen 86	Protein Coding	O95711	45	GC06P006588	1.20859
						KIR2DL3	Killer Cell Immunoglobulin Like Receptor, Two Ig Domains And Long Cytoplasmic Tail 3	Protein Coding	P43628	43	GC19P084794	1.20859
						SNORD24	Small Nucleolar RNA, C/D Box 24	RNA Gene		21	GC09P133349	1.20859
						HPRT1	Hypoxanthine Phosphoribosyltransferase 1	Protein Coding	P00492	55	GC0XP134460	1.20425
						MIR204	MicroRNA 204	RNA Gene		25	GC09M070809	1.2039
						CCR4	C-C Motif Chemokine Receptor 4	Protein Coding	P51679	52	GC03P032951	1.20201
						NR0B2	Nuclear Receptor Subfamily 0 Group B Member 2	Protein Coding	Q15466	48	GC01M029367	1.20201
						PNPLA3	Patatin Like Phospholipase Domain Containing 3	Protein Coding	Q9NST1	48	GC22P043923	1.20201
						SLC39A8	Solute Carrier Family 39 Member 8	Protein Coding	Q9C0K1	51	GC04M102252	1.20079
						NR4A1	Nuclear Receptor Subfamily 4 Group A Member 1	Protein Coding	P22736	54	GC12P052022	1.20029
						BDKRB2	Bradykinin Receptor B2	Protein Coding	P30411	52	GC14P096205	1.20029
						IRF4	Interferon Regulatory Factor 4	Protein Coding	Q15306	50	GC06P000391	1.19764
						PMEL	Premelanosome Protein	Protein Coding	P40967	49	GC12M055954	1.19113
						CYTH1	Cytohesin 1	Protein Coding	Q15438	48	GC17M078674	1.18578
						NBN	Nibrin	Protein Coding	O60934	55	GC08M089933	1.1829
						HSPA1A	Heat Shock Protein Family A (Hsp70) Member 1A	Protein Coding	P0DMV8	53	GC06P104117	1.1829
						CCR2	C-C Motif Chemokine Receptor 2	Protein Coding	P41597	51	GC03P051152	1.1829
						TDGF1	Teratocarcinoma-Derived Growth Factor 1	Protein Coding	P13385	48	GC03P051170	1.1829
						LAG3	Lymphocyte Activating 3	Protein Coding	P18627	47	GC12P028197	1.1829
						IL32	Interleukin 32	Protein Coding	P24001	45	GC16P045978	1.18132
						TACR2	Tachykinin Receptor 2	Protein Coding	P21452	49	GC10M069403	1.18007
						IL34	Interleukin 34	Protein Coding	Q6ZMJ4	45	GC16P073243	1.18007
						PLK1	Polo Like Kinase 1	Protein Coding	P53350	58	GC16P046733	1.17839
						CHEK1	Checkpoint Kinase 1	Protein Coding	O14757	57	GC11P125625	1.17839
						HDAC1	Histone Deacetylase 1	Protein Coding	Q13547	57	GC01P032292	1.17839
						EIF2AK3	Eukaryotic Translation Initiation Factor 2 Alpha Kinase 3	Protein Coding	Q9NZJ5	56	GC02M088556	1.17839
						HDAC3	Histone Deacetylase 3	Protein Coding	O15379	56	GC05M141620	1.17839
						LRP5	LDL Receptor Related Protein 5	Protein Coding	O75197	56	GC11P068298	1.17839
						APAF1	Apoptotic Peptidase Activating Factor 1	Protein Coding	O14727	54	GC12P098645	1.17839
						CDC25A	Cell Division Cycle 25A	Protein Coding	P30304	54	GC03M048245	1.17839
						CTBP1	C-Terminal Binding Protein 1	Protein Coding	Q13363	54	GC04M001211	1.17839
						CYP1A1	Cytochrome P450 Family 1 Subfamily A Member 1	Protein Coding	P04798	54	GC15M074719	1.17839
						HSPG2	Heparan Sulfate Proteoglycan 2	Protein Coding	P98160	54	GC01M021822	1.17839
						NCOA3	Nuclear Receptor Coactivator 3	Protein Coding	Q9Y6Q9	54	GC20P047501	1.17839
						TFAP2A	Transcription Factor AP-2 Alpha	Protein Coding	P05549	54	GC06M010393	1.17839
						CSNK2A2	Casein Kinase 2 Alpha 2	Protein Coding	P19784	53	GC16M058157	1.17839
						CYP27B1	Cytochrome P450 Family 27 Subfamily B Member 1	Protein Coding	O15528	53	GC12M058692	1.17839
						KLF4	KLF Transcription Factor 4	Protein Coding	O43474	53	GC09M107484	1.17839
						TIAM1	TIAM Rac1 Associated GEF 1	Protein Coding	Q13009	52	GC21M031118	1.17839
						E2F1	E2F Transcription Factor 1	Protein Coding	Q01094	50	GC20M033675	1.17839
						MSH3	MutS Homolog 3	Protein Coding	P20585	50	GC05P080654	1.17839
						PDCD1LG2	Programmed Cell Death 1 Ligand 2	Protein Coding	Q9BQ51	49	GC09P005510	1.17839
						TCF7	Transcription Factor 7	Protein Coding	P36402	49	GC05P134115	1.17839
						CD1A	CD1a Molecule	Protein Coding	P06126	46	GC01P158255	1.17839
						GUCA2B	Guanylate Cyclase Activator 2B	Protein Coding	Q16661	44	GC01P042153	1.17839
						MIR196B	MicroRNA 196b	RNA Gene		24	GC07M027796	1.17839
						MIR370	MicroRNA 370	RNA Gene		24	GC14P112023	1.17839
						MIR491	MicroRNA 491	RNA Gene		22	GC09P020716	1.17839
						MIR202	MicroRNA 202	RNA Gene		21	GC10M133247	1.17839
						MIR188	MicroRNA 188	RNA Gene		19	GC0XP050003	1.17839
						MIR501	MicroRNA 501	RNA Gene		19	GC0XP052215	1.17839
						RHOH	Ras Homolog Family Member H	Protein Coding	Q15669	50	GC04P040192	1.17699
						B2M	Beta-2-Microglobulin	Protein Coding	P61769	56	GC15P044711	1.17631
						RETN	Resistin	Protein Coding	Q9HD89	49	GC19P007669	1.17393
						MMP8	Matrix Metallopeptidase 8	Protein Coding	P22894	54	GC11M109975	1.17341
						ADORA2A	Adenosine A2a Receptor	Protein Coding	P29274	53	GC22P024417	1.17341
						HSD17B10	Hydroxysteroid 17-Beta Dehydrogenase 10	Protein Coding	Q99714	53	GC0XM053431	1.17341
						F2RL3	F2R Like Thrombin Or Trypsin Receptor 3	Protein Coding	Q96RI0	52	GC19P016888	1.17341
						LMAN1	Lectin, Mannose Binding 1	Protein Coding	P49257	52	GC18M059327	1.17341
						SERPINF1	Serpin Family F Member 1	Protein Coding	P36955	52	GC17P002420	1.17341
						GTF2E2	General Transcription Factor IIE Subunit 2	Protein Coding	P29084	49	GC08M030578	1.17341
						APBA1	Amyloid Beta Precursor Protein Binding Family A Member 1	Protein Coding	Q02410	46	GC09M069427	1.17341
						CADM2	Cell Adhesion Molecule 2	Protein Coding	Q8N3J6	46	GC03P084965	1.17341
						GAS7	Growth Arrest Specific 7	Protein Coding	O60861	45	GC17M009910	1.17341
						PSD	Pleckstrin And Sec7 Domain Containing	Protein Coding	A5PKW4	45	GC10M102403	1.17341
						WASHC4	WASH Complex Subunit 4	Protein Coding	Q2M389	42	GC12P105108	1.17341
						SEC22B	SEC22 Homolog B, Vesicle Trafficking Protein	Protein Coding	O75396	41	GC01M120150	1.17341
						S100Z	S100 Calcium Binding Protein Z	Protein Coding	Q8WXG8	37	GC05P076850	1.17341
						KIR2DL2	Killer Cell Immunoglobulin Like Receptor, Two Ig Domains And Long Cytoplasmic Tail 2	Protein Coding	P43627	29	GC19Mr00108	1.17341
						KIR2DS2	Killer Cell Immunoglobulin Like Receptor, Two Ig Domains And Short Cytoplasmic Tail 2	Protein Coding	P43631	28	GC19MR00122	1.17341
						PRAC2	PRAC2 Small Nuclear Protein	Protein Coding	D3DTV9	24	GC17P078508	1.17341
						PTGDS	Prostaglandin D2 Synthase	Protein Coding	P41222	52	GC09P137370	1.16922
						AOC3	Amine Oxidase Copper Containing 3	Protein Coding	Q16853	52	GC17P042851	1.16683
						CD48	CD48 Molecule	Protein Coding	P09326	48	GC01M160648	1.16683
						MAP3K8	Mitogen-Activated Protein Kinase Kinase Kinase 8	Protein Coding	P41279	53	GC10P030575	1.16286
						MTMR3	Myotubularin Related Protein 3	Protein Coding	Q13615	49	GC22P052167	1.16286
						SULT1A2	Sulfotransferase Family 1A Member 2	Protein Coding	P50226	48	GC16M028591	1.16286
						HORMAD2	HORMA Domain Containing 2	Protein Coding	Q8N7B1	41	GC22P052171	1.16286
						PHOX2B	Paired Like Homeobox 2B	Protein Coding	Q99453	50	GC04M041746	1.16213
						CIBAR2	CBY1 Interacting BAR Domain Containing 2	Protein Coding	Q6ZTR7	38	GC16M085099	1.16213
						CDC37	Cell Division Cycle 37, HSP90 Cochaperone	Protein Coding	Q16543	50	GC19M010391	1.15835
						LEPQTL1	Leptin, Serum Levels Of	Genetic Locus		4	GC02U903086	1.15835
						NTS	Neurotensin	Protein Coding	P30990	48	GC12P085876	1.15018
						CEACAM5	CEA Cell Adhesion Molecule 5	Protein Coding	P06731	50	GC19P083353	1.14649
						GAL	Galanin And GMAP Prepropeptide	Protein Coding	P22466	51	GC11P073118	1.14627
						CCK	Cholecystokinin	Protein Coding	P06307	48	GC03M042274	1.14427
						C1QTNF4	C1q And TNF Related 4	Protein Coding	Q9BXJ3	39	GC11M108884	1.14309
						MIR98	MicroRNA 98	RNA Gene		21	GC0XM053666	1.14309
						MIR1260B	MicroRNA 1260b	RNA Gene		18	GC11P096341	1.13965
						LRRK2	Leucine Rich Repeat Kinase 2	Protein Coding	Q5S007	56	GC12P040196	1.13923
						CAV3	Caveolin 3	Protein Coding	P56539	49	GC03P008733	1.13472
						BLOC1S1	Biogenesis Of Lysosomal Organelles Complex 1 Subunit 1	Protein Coding	P78537	43	GC12P057965	1.12922
						DBNDD1	Dysbindin Domain Containing 1	Protein Coding	Q9H9R9	38	GC16M090004	1.12922
						DAPK3	Death Associated Protein Kinase 3	Protein Coding	O43293	50	GC19M003958	1.12728
						LBP	Lipopolysaccharide Binding Protein	Protein Coding	P18428	50	GC20P038346	1.12728
						LINC00504	Long Intergenic Non-Protein Coding RNA 504	RNA Gene		20	GC04M014478	1.12728
						TTTY10	Testis-Specific Transcript, Y-Linked 10	RNA Gene	Q9BZA0	18	GC0YM020375	1.12728
						LINC02882	Long Intergenic Non-Protein Coding RNA 2882	RNA Gene		17	GC12M073212	1.12728
						ARF4-AS1	ARF4 Antisense RNA 1	RNA Gene		16	GC03P057597	1.12728
						LINC01258	Long Intergenic Non-Protein Coding RNA 1258	RNA Gene		16	GC04M038423	1.12728
						LINC01725	Long Intergenic Non-Protein Coding RNA 1725	RNA Gene		16	GC01M083348	1.12728
						LINC02955	Long Intergenic Non-Protein Coding RNA 2955	RNA Gene		16	GC12P028712	1.12728
						LINC02895	Long Intergenic Non-Protein Coding RNA 2895	RNA Gene		14	GC15M038012	1.12728
						ENSG00000230490	Novel Transcript	RNA Gene		12	GC13M038427	1.12728
						ENSG00000245768	Novel Transcript	RNA Gene		12	GC16P058733	1.12728
						ENSG00000250519	Novel Transcript	RNA Gene		12	GC11P094182	1.12728
						ENSG00000258081	Novel Transcript	RNA Gene		12	GC14P038490	1.12728
						ENSG00000235450	Novel Transcript	RNA Gene		10	GC07M091366	1.12728
						ENSG00000251216	Novel Transcript	RNA Gene		10	GC04M173924	1.12728
						LOC101927560	Uncharacterized LOC101927560	RNA Gene		10	GC01M083801	1.12728
						ENSG00000253288	Novel Transcript	RNA Gene		8	GC08M137749	1.12728
						lnc-IQCM-2		RNA Gene		8	GC04M149353	1.12728
						lnc-HMGXB4-8		RNA Gene		7	GC22P052311	1.12728
						MK280073-022		RNA Gene		6	GC01M172595	1.12728
						MK280073-023		RNA Gene		6	GC01P173326	1.12728
						MK280073-058		RNA Gene		6	GC10P112107	1.12728
						MK280073-120		RNA Gene		6	GC12P089444	1.12728
						MK280073-197		RNA Gene		6	GC15P055965	1.12728
						MK280073-202		RNA Gene		6	GC15M133411	1.12728
						MK280073-346		RNA Gene		6	GC02M060134	1.12728
						MK280073-501		RNA Gene		6	GC04M181631	1.12728
						MK280073-521		RNA Gene		6	GC05P078685	1.12728
						MK280073-008		RNA Gene		5	GC01P059371	1.12728
						MK280073-013		RNA Gene		5	GC01M067179	1.12728
						MK280073-020		RNA Gene		5	GC01P092548	1.12728
						MK280073-025		RNA Gene		5	GC01P185641	1.12728
						MK280073-049		RNA Gene		5	GC10M076146	1.12728
						MK280073-052		RNA Gene		5	GC10P099794	1.12728
						MK280073-055		RNA Gene		5	GC10M094717	1.12728
						MK280073-059		RNA Gene		5	GC10P112254	1.12728
						MK280073-060		RNA Gene		5	GC10M117083	1.12728
						MK280073-063		RNA Gene		5	GC10P129576	1.12728
						MK280073-083		RNA Gene		5	GC11P086684	1.12728
						MK280073-093		RNA Gene		5	GC11P128143	1.12728
						MK280073-121		RNA Gene		5	GC12P094826	1.12728
						MK280073-164		RNA Gene		5	GC14P039499	1.12728
						MK280073-175		RNA Gene		5	GC14P054332	1.12728
						MK280073-199		RNA Gene		5	GC15M134785	1.12728
						MK280073-203		RNA Gene		5	GC15P135552	1.12728
						MK280073-206		RNA Gene		5	GC15M134788	1.12728
						MK280073-216		RNA Gene		5	GC15P135558	1.12728
						MK280073-273		RNA Gene		5	GC17M069617	1.12728
						MK280073-296		RNA Gene		5	GC18M051972	1.12728
						MK280073-300		RNA Gene		5	GC18M055802	1.12728
						MK280073-334		RNA Gene		5	GC19P087142	1.12728
						MK280073-351		RNA Gene		5	GC02P084228	1.12728
						MK280073-353		RNA Gene		5	GC02P097939	1.12728
						MK280073-460		RNA Gene		5	GC03M101539	1.12728
						MK280073-461		RNA Gene		5	GC03M107696	1.12728
						MK280073-475		RNA Gene		5	GC03M193609	1.12728
						MK280073-493		RNA Gene		5	GC04M074249	1.12728
						MK280073-510		RNA Gene		5	GC05M033352	1.12728
						MK280073-513		RNA Gene		5	GC05P051640	1.12728
						MK280073-522		RNA Gene		5	GC05M080516	1.12728
						MK280073-524		RNA Gene		5	GC05M081057	1.12728
						MK280073-527		RNA Gene		5	GC05P090242	1.12728
						MK280073-571		RNA Gene		5	GC07P032182	1.12728
						MK280073-621		RNA Gene		5	GC08M104962	1.12728
						MK280073-623		RNA Gene		5	GC08P108062	1.12728
						MK280073-001		RNA Gene		4	GC01P004042	1.12728
						MK280073-007		RNA Gene		4	GC01M055497	1.12728
						MK280073-018		RNA Gene		4	GC01P090554	1.12728
						MK280073-027		RNA Gene		4	GC01M211406	1.12728
						MK280073-028		RNA Gene		4	GC01P216489	1.12728
						MK280073-030		RNA Gene		4	GC01M234053	1.12728
						MK280073-037		RNA Gene		4	GC10M023670	1.12728
						MK280073-040		RNA Gene		4	GC10P031285	1.12728
						MK280073-044		RNA Gene		4	GC10P058233	1.12728
						MK280073-046		RNA Gene		4	GC10M063996	1.12728
						MK280073-047		RNA Gene		4	GC10P072439	1.12728
						MK280073-051		RNA Gene		4	GC10M088188	1.12728
						MK280073-053		RNA Gene		4	GC10M091735	1.12728
						MK280073-056		RNA Gene		4	GC10M098725	1.12728
						MK280073-057		RNA Gene		4	GC10P099384	1.12728
						MK280073-071		RNA Gene		4	GC11P025835	1.12728
						MK280073-072		RNA Gene		4	GC11P030182	1.12728
						MK280073-073		RNA Gene		4	GC11P032735	1.12728
						MK280073-075		RNA Gene		4	GC11P035706	1.12728
						MK280073-079		RNA Gene		4	GC11P074389	1.12728
						MK280073-081		RNA Gene		4	GC11P079429	1.12728
						MK280073-082		RNA Gene		4	GC11M110773	1.12728
						MK280073-089		RNA Gene		4	GC11M109966	1.12728
						MK280073-090		RNA Gene		4	GC11P113709	1.12728
						MK280073-091		RNA Gene		4	GC11P114536	1.12728
						MK280073-092		RNA Gene		4	GC11M115880	1.12728
						MK280073-103		RNA Gene		4	GC12P030304	1.12728
						MK280073-106		RNA Gene		4	GC12P045374	1.12728
						MK280073-115		RNA Gene		4	GC12M066098	1.12728
						MK280073-116		RNA Gene		4	GC12M070474	1.12728
						MK280073-117		RNA Gene		4	GC12P072448	1.12728
						MK280073-119		RNA Gene		4	GC12M088712	1.12728
						MK280073-123		RNA Gene		4	GC12M097607	1.12728
						MK280073-125		RNA Gene		4	GC13P021728	1.12728
						MK280073-140		RNA Gene		4	GC13M066024	1.12728
						MK280073-149		RNA Gene		4	GC13P094375	1.12728
						MK280073-150		RNA Gene		4	GC13P094874	1.12728
						MK280073-153		RNA Gene		4	GC13P110050	1.12728
						MK280073-154		RNA Gene		4	GC13P111137	1.12728
						MK280073-168		RNA Gene		4	GC14P039490	1.12728
						MK280073-174		RNA Gene		4	GC14M049148	1.12728
						MK280073-176		RNA Gene		4	GC14P056234	1.12728
						MK280073-179		RNA Gene		4	GC14P062288	1.12728
						MK280073-180		RNA Gene		4	GC14M066686	1.12728
						MK280073-182		RNA Gene		4	GC14M072413	1.12728
						MK280073-183		RNA Gene		4	GC14M085022	1.12728
						MK280073-185		RNA Gene		4	GC14M115935	1.12728
						MK280073-190		RNA Gene		4	GC15P055677	1.12728
						MK280073-194		RNA Gene		4	GC15P054390	1.12728
						MK280073-205		RNA Gene		4	GC15P135553	1.12728
						MK280073-207		RNA Gene		4	GC15P135554	1.12728
						MK280073-208		RNA Gene		4	GC15M134789	1.12728
						MK280073-221		RNA Gene		4	GC16M020760	1.12728
						MK280073-233		RNA Gene		4	GC16P052321	1.12728
						MK280073-243		RNA Gene		4	GC16P065557	1.12728
						MK280073-247		RNA Gene		4	GC16P074517	1.12728
						MK280073-258		RNA Gene		4	GC17P084496	1.12728
						MK280073-280		RNA Gene		4	GC18M002864	1.12728
						MK280073-283		RNA Gene		4	GC18M030538	1.12728
						MK280073-295		RNA Gene		4	GC18P049424	1.12728
						MK280073-301		RNA Gene		4	GC18P057227	1.12728
						MK280073-302		RNA Gene		4	GC18M060801	1.12728
						MK280073-313		RNA Gene		4	GC19M081137	1.12728
						MK280073-345		RNA Gene		4	GC02M035323	1.12728
						MK280073-349		RNA Gene		4	GC02M076652	1.12728
						MK280073-352		RNA Gene		4	GC02M099767	1.12728
						MK280073-354		RNA Gene		4	GC02P148383	1.12728
						MK280073-355		RNA Gene		4	GC02M149406	1.12728
						MK280073-357		RNA Gene		4	GC02M156966	1.12728
						MK280073-359		RNA Gene		4	GC02M157401	1.12728
						MK280073-364		RNA Gene		4	GC02P213678	1.12728
						MK280073-384		RNA Gene		4	GC20M021951	1.12728
						MK280073-389		RNA Gene		4	GC20P024515	1.12728
						MK280073-396		RNA Gene		4	GC20P041208	1.12728
						MK280073-397		RNA Gene		4	GC20M042010	1.12728
						MK280073-414		RNA Gene		4	GC21M021709	1.12728
						MK280073-434		RNA Gene		4	GC22P055412	1.12728
						MK280073-445		RNA Gene		4	GC03M002428	1.12728
						MK280073-453		RNA Gene		4	GC03M040957	1.12728
						MK280073-455		RNA Gene		4	GC03P061366	1.12728
						MK280073-456		RNA Gene		4	GC03M070795	1.12728
						MK280073-464		RNA Gene		4	GC03P122736	1.12728
						MK280073-465		RNA Gene		4	GC03P136592	1.12728
						MK280073-466		RNA Gene		4	GC03P139594	1.12728
						MK280073-467		RNA Gene		4	GC03P140991	1.12728
						MK280073-468		RNA Gene		4	GC03M141299	1.12728
						MK280073-470		RNA Gene		4	GC03P158037	1.12728
						MK280073-473		RNA Gene		4	GC03P174608	1.12728
						MK280073-476		RNA Gene		4	GC04P002111	1.12728
						MK280073-486		RNA Gene		4	GC04P037274	1.12728
						MK280073-487		RNA Gene		4	GC04M037942	1.12728
						MK280073-490		RNA Gene		4	GC04M054533	1.12728
						MK280073-495		RNA Gene		4	GC04M099115	1.12728
						MK280073-496		RNA Gene		4	GC04P117926	1.12728
						MK280073-499		RNA Gene		4	GC04P158477	1.12728
						MK280073-500		RNA Gene		4	GC04P164547	1.12728
						MK280073-512		RNA Gene		4	GC05P041746	1.12728
						MK280073-515		RNA Gene		4	GC05M052974	1.12728
						MK280073-516		RNA Gene		4	GC05P059692	1.12728
						MK280073-519		RNA Gene		4	GC05P067783	1.12728
						MK280073-523		RNA Gene		4	GC05P080545	1.12728
						MK280073-525		RNA Gene		4	GC05P081595	1.12728
						MK280073-530		RNA Gene		4	GC05M144054	1.12728
						MK280073-531		RNA Gene		4	GC05M144827	1.12728
						MK280073-532		RNA Gene		4	GC05P155172	1.12728
						MK280073-533		RNA Gene		4	GC05M158442	1.12728
						MK280073-538		RNA Gene		4	GC06P108936	1.12728
						MK280073-540		RNA Gene		4	GC06P108937	1.12728
						MK280073-543		RNA Gene		4	GC06P108939	1.12728
						MK280073-544		RNA Gene		4	GC06M082418	1.12728
						MK280073-551		RNA Gene		4	GC06P108943	1.12728
						MK280073-554		RNA Gene		4	GC06P108945	1.12728
						MK280073-556		RNA Gene		4	GC06M102807	1.12728
						MK280073-557		RNA Gene		4	GC06M112631	1.12728
						MK280073-558		RNA Gene		4	GC06P116346	1.12728
						MK280073-559		RNA Gene		4	GC06M117099	1.12728
						MK280073-561		RNA Gene		4	GC06P117857	1.12728
						MK280073-564		RNA Gene		4	GC06M126239	1.12728
						MK280073-574		RNA Gene		4	GC07M043778	1.12728
						MK280073-578		RNA Gene		4	GC07P051672	1.12728
						MK280073-585		RNA Gene		4	GC07P091217	1.12728
						MK280073-586		RNA Gene		4	GC07P091510	1.12728
						MK280073-590		RNA Gene		4	GC07P109911	1.12728
						MK280073-592		RNA Gene		4	GC07M112721	1.12728
						MK280073-593		RNA Gene		4	GC07P119465	1.12728
						MK280073-596		RNA Gene		4	GC07M121711	1.12728
						MK280073-597		RNA Gene		4	GC07M145239	1.12728
						MK280073-609		RNA Gene		4	GC08M067650	1.12728
						MK280073-618		RNA Gene		4	GC08M097043	1.12728
						MK280073-655		RNA Gene		4	GC09M103543	1.12728
						MK280073-659		RNA Gene		4	GC09M106185	1.12728
						MK280073-688		RNA Gene		4	GC0XP137675	1.12728
						MK280073-689		RNA Gene		4	GC0XM140239	1.12728
						lnc-LRP5L-15		RNA Gene		4	GC22M068861	1.12728
						MK280073-002		RNA Gene		3	GC01P013070	1.12728
						MK280073-003		RNA Gene		3	GC01P034267	1.12728
						MK280073-004		RNA Gene		3	GC01M035057	1.12728
						MK280073-005		RNA Gene		3	GC01M037378	1.12728
						MK280073-006		RNA Gene		3	GC01M050889	1.12728
						MK280073-009		RNA Gene		3	GC01P060381	1.12728
						MK280073-010		RNA Gene		3	GC01P060780	1.12728
						MK280073-011		RNA Gene		3	GC01M066187	1.12728
						MK280073-012		RNA Gene		3	GC01M066201	1.12728
						MK280073-014		RNA Gene		3	GC01P075700	1.12728
						MK280073-015		RNA Gene		3	GC01P075846	1.12728
						MK280073-016		RNA Gene		3	GC01M086628	1.12728
						MK280073-017		RNA Gene		3	GC01P086818	1.12728
						MK280073-019		RNA Gene		3	GC01M092236	1.12728
						MK280073-021		RNA Gene		3	GC01P113343	1.12728
						MK280073-024		RNA Gene		3	GC01M184840	1.12728
						MK280073-026		RNA Gene		3	GC01M188759	1.12728
						MK280073-029		RNA Gene		3	GC01M222136	1.12728
						MK280073-031		RNA Gene		3	GC01P248767	1.12728
						MK280073-032		RNA Gene		3	GC10P001293	1.12728
						MK280073-033		RNA Gene		3	GC10M005088	1.12728
						MK280073-034		RNA Gene		3	GC10M005185	1.12728
						MK280073-035		RNA Gene		3	GC10M010073	1.12728
						MK280073-036		RNA Gene		3	GC10M015668	1.12728
						MK280073-038		RNA Gene		3	GC10P027422	1.12728
						MK280073-039		RNA Gene		3	GC10P027847	1.12728
						MK280073-041		RNA Gene		3	GC10P043720	1.12728
						MK280073-042		RNA Gene		3	GC10P053115	1.12728
						MK280073-043		RNA Gene		3	GC10M056997	1.12728
						MK280073-045		RNA Gene		3	GC10P063123	1.12728
						MK280073-048		RNA Gene		3	GC10M075564	1.12728
						MK280073-050		RNA Gene		3	GC10M082888	1.12728
						MK280073-054		RNA Gene		3	GC10P099795	1.12728
						MK280073-061		RNA Gene		3	GC10M120334	1.12728
						MK280073-062		RNA Gene		3	GC10P125651	1.12728
						MK280073-064		RNA Gene		3	GC11M008575	1.12728
						MK280073-065		RNA Gene		3	GC11P006984	1.12728
						MK280073-066		RNA Gene		3	GC11M009550	1.12728
						MK280073-068		RNA Gene		3	GC11M014172	1.12728
						MK280073-069		RNA Gene		3	GC11P018828	1.12728
						MK280073-070		RNA Gene		3	GC11M025647	1.12728
						MK280073-074		RNA Gene		3	GC11M034762	1.12728
						MK280073-076		RNA Gene		3	GC11M110771	1.12728
						MK280073-077		RNA Gene		3	GC11M110772	1.12728
						MK280073-078		RNA Gene		3	GC11P079341	1.12728
						MK280073-080		RNA Gene		3	GC11P079735	1.12728
						MK280073-084		RNA Gene		3	GC11M110774	1.12728
						MK280073-085		RNA Gene		3	GC11M110775	1.12728
						MK280073-086		RNA Gene		3	GC11M110776	1.12728
						MK280073-087		RNA Gene		3	GC11M110777	1.12728
						MK280073-088		RNA Gene		3	GC11P101642	1.12728
						MK280073-094		RNA Gene		3	GC12P029866	1.12728
						MK280073-095		RNA Gene		3	GC12P029867	1.12728
						MK280073-096		RNA Gene		3	GC12P029868	1.12728
						MK280073-097		RNA Gene		3	GC12P029869	1.12728
						MK280073-098		RNA Gene		3	GC12M025337	1.12728
						MK280073-101		RNA Gene		3	GC12P029871	1.12728
						MK280073-102		RNA Gene		3	GC12P029990	1.12728
						MK280073-104		RNA Gene		3	GC12M030524	1.12728
						MK280073-105		RNA Gene		3	GC12P033231	1.12728
						MK280073-107		RNA Gene		3	GC12M046425	1.12728
						MK280073-108		RNA Gene		3	GC12M047455	1.12728
						MK280073-109		RNA Gene		3	GC12M048324	1.12728
						MK280073-110		RNA Gene		3	GC12M055315	1.12728
						MK280073-111		RNA Gene		3	GC12M055314	1.12728
						MK280073-112		RNA Gene		3	GC12P058213	1.12728
						MK280073-113		RNA Gene		3	GC12M058760	1.12728
						MK280073-114		RNA Gene		3	GC12M060796	1.12728
						MK280073-118		RNA Gene		3	GC12P086845	1.12728
						MK280073-122		RNA Gene		3	GC12M096727	1.12728
						MK280073-124		RNA Gene		3	GC13P018186	1.12728
						MK280073-126		RNA Gene		3	GC13M038562	1.12728
						MK280073-127		RNA Gene		3	GC13M038564	1.12728
						MK280073-128		RNA Gene		3	GC13P034388	1.12728
						MK280073-131		RNA Gene		3	GC13P038291	1.12728
						MK280073-132		RNA Gene		3	GC13M045871	1.12728
						MK280073-133		RNA Gene		3	GC13P047717	1.12728
						MK280073-134		RNA Gene		3	GC13M050559	1.12728
						MK280073-135		RNA Gene		3	GC13M051697	1.12728
						MK280073-136		RNA Gene		3	GC13P052258	1.12728
						MK280073-137		RNA Gene		3	GC13M052562	1.12728
						MK280073-138		RNA Gene		3	GC13M053599	1.12728
						MK280073-139		RNA Gene		3	GC13P054871	1.12728
						MK280073-141		RNA Gene		3	GC13M071388	1.12728
						MK280073-142		RNA Gene		3	GC13P072614	1.12728
						MK280073-143		RNA Gene		3	GC13P078529	1.12728
						MK280073-144		RNA Gene		3	GC13M079822	1.12728
						MK280073-145		RNA Gene		3	GC13P079843	1.12728
						MK280073-146		RNA Gene		3	GC13M081068	1.12728
						MK280073-147		RNA Gene		3	GC13M091972	1.12728
						MK280073-148		RNA Gene		3	GC13P092284	1.12728
						MK280073-151		RNA Gene		3	GC13P106217	1.12728
						MK280073-152		RNA Gene		3	GC13M106782	1.12728
						MK280073-155		RNA Gene		3	GC14P039492	1.12728
						MK280073-156		RNA Gene		3	GC14P039493	1.12728
						MK280073-157		RNA Gene		3	GC14M025458	1.12728
						MK280073-158		RNA Gene		3	GC14M025459	1.12728
						MK280073-159		RNA Gene		3	GC14P039494	1.12728
						MK280073-160		RNA Gene		3	GC14M025410	1.12728
						MK280073-161		RNA Gene		3	GC14P039495	1.12728
						MK280073-162		RNA Gene		3	GC14M028639	1.12728
						MK280073-163		RNA Gene		3	GC14M029006	1.12728
						MK280073-165		RNA Gene		3	GC14P039500	1.12728
						MK280073-169		RNA Gene		3	GC14P039649	1.12728
						MK280073-170		RNA Gene		3	GC14P039760	1.12728
						MK280073-171		RNA Gene		3	GC14M039357	1.12728
						MK280073-172		RNA Gene		3	GC14M046099	1.12728
						MK280073-173		RNA Gene		3	GC14M046181	1.12728
						MK280073-177		RNA Gene		3	GC14P056672	1.12728
						MK280073-178		RNA Gene		3	GC14P058044	1.12728
						MK280073-181		RNA Gene		3	GC14M071893	1.12728
						MK280073-184		RNA Gene		3	GC14M115934	1.12728
						MK280073-186		RNA Gene		3	GC15M020036	1.12728
						MK280073-187		RNA Gene		3	GC15P052923	1.12728
						MK280073-188		RNA Gene		3	GC15P055670	1.12728
						MK280073-189		RNA Gene		3	GC15P055676	1.12728
						MK280073-191		RNA Gene		3	GC15P055678	1.12728
						MK280073-192		RNA Gene		3	GC15M050988	1.12728
						MK280073-193		RNA Gene		3	GC15P054146	1.12728
						MK280073-195		RNA Gene		3	GC15M134782	1.12728
						MK280073-196		RNA Gene		3	GC15M134783	1.12728
						MK280073-198		RNA Gene		3	GC15M134784	1.12728
						MK280073-200		RNA Gene		3	GC15M134786	1.12728
						MK280073-201		RNA Gene		3	GC15P135551	1.12728
						MK280073-204		RNA Gene		3	GC15M134787	1.12728
						MK280073-209		RNA Gene		3	GC15P135555	1.12728
						MK280073-210		RNA Gene		3	GC15M134790	1.12728
						MK280073-211		RNA Gene		3	GC15M134791	1.12728
						MK280073-212		RNA Gene		3	GC15P135556	1.12728
						MK280073-213		RNA Gene		3	GC15M134792	1.12728
						MK280073-214		RNA Gene		3	GC15M134793	1.12728
						MK280073-215		RNA Gene		3	GC15P135557	1.12728
						MK280073-217		RNA Gene		3	GC16M013075	1.12728
						MK280073-218		RNA Gene		3	GC16M012931	1.12728
						MK280073-219		RNA Gene		3	GC16M013234	1.12728
						MK280073-220		RNA Gene		3	GC16M016758	1.12728
						MK280073-222		RNA Gene		3	GC16M021055	1.12728
						MK280073-224		RNA Gene		3	GC16P051533	1.12728
						MK280073-225		RNA Gene		3	GC16M041375	1.12728
						MK280073-226		RNA Gene		3	GC16P051534	1.12728
						MK280073-227		RNA Gene		3	GC16P051535	1.12728
						MK280073-228		RNA Gene		3	GC16P051537	1.12728
						MK280073-229		RNA Gene		3	GC16P051538	1.12728
						MK280073-230		RNA Gene		3	GC16M047812	1.12728
						MK280073-231		RNA Gene		3	GC16M048029	1.12728
						MK280073-232		RNA Gene		3	GC16M048781	1.12728
						MK280073-234		RNA Gene		3	GC16M052159	1.12728
						MK280073-235		RNA Gene		3	GC16P052339	1.12728
						MK280073-236		RNA Gene		3	GC16P053473	1.12728
						MK280073-237		RNA Gene		3	GC16P056158	1.12728
						MK280073-238		RNA Gene		3	GC16M058784	1.12728
						MK280073-239		RNA Gene		3	GC16P059233	1.12728
						MK280073-240		RNA Gene		3	GC16M059569	1.12728
						MK280073-241		RNA Gene		3	GC16M060830	1.12728
						MK280073-242		RNA Gene		3	GC16P063152	1.12728
						MK280073-244		RNA Gene		3	GC16M071961	1.12728
						MK280073-245		RNA Gene		3	GC16P073510	1.12728
						MK280073-246		RNA Gene		3	GC16P073315	1.12728
						MK280073-248		RNA Gene		3	GC17M013828	1.12728
						MK280073-249		RNA Gene		3	GC17M013829	1.12728
						MK280073-250		RNA Gene		3	GC17P012923	1.12728
						MK280073-251		RNA Gene		3	GC17M013830	1.12728
						MK280073-252		RNA Gene		3	GC17P006534	1.12728
						MK280073-253		RNA Gene		3	GC17M013465	1.12728
						MK280073-255		RNA Gene		3	GC17M013644	1.12728
						MK280073-257		RNA Gene		3	GC17M062104	1.12728
						MK280073-259		RNA Gene		3	GC17M062105	1.12728
						MK280073-260		RNA Gene		3	GC17M062106	1.12728
						MK280073-261		RNA Gene		3	GC17P084497	1.12728
						MK280073-262		RNA Gene		3	GC17P084498	1.12728
						MK280073-264		RNA Gene		3	GC17P084499	1.12728
						MK280073-265		RNA Gene		3	GC17M062109	1.12728
						MK280073-266		RNA Gene		3	GC17M062110	1.12728
						MK280073-267		RNA Gene		3	GC17M062111	1.12728
						MK280073-268		RNA Gene		3	GC17P084500	1.12728
						MK280073-269		RNA Gene		3	GC17P084501	1.12728
						MK280073-270		RNA Gene		3	GC17P084502	1.12728
						MK280073-271		RNA Gene		3	GC17P084503	1.12728
						MK280073-272		RNA Gene		3	GC17M069022	1.12728
						MK280073-274		RNA Gene		3	GC17M071366	1.12728
						MK280073-275		RNA Gene		3	GC17P079239	1.12728
						MK280073-276		RNA Gene		3	GC18M000980	1.12728
						MK280073-277		RNA Gene		3	GC18P001339	1.12728
						MK280073-278		RNA Gene		3	GC18M001534	1.12728
						MK280073-279		RNA Gene		3	GC18P002344	1.12728
						MK280073-281		RNA Gene		3	GC18M005860	1.12728
						MK280073-282		RNA Gene		3	GC18P019665	1.12728
						MK280073-284		RNA Gene		3	GC18P022889	1.12728
[truncated: 4,769 more rows]

## Sheet: Table S5
Table S5. Venn diagram categorization of common and exclusive targets
Names	Total	Elements
DisGeNet GeneCards LPC (16:0/0:0) LPE(18:1/0:0) S1P	3	TRPV1
		AKT1
		ENPP2
GeneCards LPC (16:0/0:0) LPE(18:1/0:0) S1P	4	GPR174
		ERBB2
		ADORA2A
		LPAR5
DisGeNet GeneCards LPC (16:0/0:0) LPE(18:1/0:0)	7	ELANE
		BCL2
		EGFR
		PRKCD
		SELP
		ADORA3
		KDR
DisGeNet GeneCards LPE(18:1/0:0) S1P	1	SPHK1
LPC (16:0/0:0) LPE(18:1/0:0) S1P	7	LPAR4
		LPAR3
		P2RY10
		LPAR2
		GPR34
		LPAR1
		LPAR6
DisGeNet LPC (16:0/0:0) LPE(18:1/0:0)	1	PTAFR
GeneCards LPC (16:0/0:0) LPE(18:1/0:0)	11	CDC25B
		GPR55
		CDC25A
		ACHE
		PLCG2
		AURKA
		GLS
		PRKCQ
		BDKRB2
		DRD2
		FLT3
DisGeNet LPE(18:1/0:0) S1P	1	CHRM3
GeneCards LPE(18:1/0:0) S1P	1	SPHK2
DisGeNet GeneCards LPE(18:1/0:0)	10	MMP2
		MMP13
		ABCB1
		IGF1R
		CSF1R
		SGK1
		KIT
		FLT1
		SGPL1
		CA2
DisGeNet GeneCards LPC (16:0/0:0)	6	PDCD4
		ACP1
		PLA2G1B
		MTOR
		SERPINE1
		CCR5
DisGeNet GeneCards S1P	6	GSTP1
		ZAP70
		GSTM1
		TLR7
		SRC
		NR3C1
LPC (16:0/0:0) LPE(18:1/0:0)	10	DRD3
		HTR1A
		DUSP3
		DAGLA
		FABP3
		PLA2G2C
		ADRB1
		GBA
		ADRB2
		ADORA1
LPE(18:1/0:0) S1P	5	CHRM1
		CHRM4
		CETP
		CHRM5
		DGAT1
DisGeNet LPE(18:1/0:0)	3	ADRB3
		CTSS
		HDAC6
GeneCards LPE(18:1/0:0)	16	BCHE
		HTR4
		AXL
		AKT2
		ABL1
		HDAC1
		UGCG
		CHEK1
		ABCG2
		IKBKE
		HSD11B1
		AURKB
		ESR1
		OPRM1
		SCNN1A
		GHSR
DisGeNet LPC (16:0/0:0)	1	HTR7
GeneCards LPC (16:0/0:0)	12	ITK
		CPT1A
		PTPN1
		ADRA2A
		SIRT2
		HSP90AB1
		PRKCH
		IGF2R
		PLA2G2A
		FOLH1
		BCL2L1
		PRKCA
DisGeNet S1P	2	PIM1
		FDPS
GeneCards S1P	15	CYSLTR1
		HRH1
		GSTA1
		NOS1
		TPH1
		SOAT1
		FPGS
		S1PR1
		S1PR2
		DNMT3B
		DHFR
		FDFT1
		PIM3
		DOT1L
		DNPH1
DisGeNet GeneCards	803	FSTL1
		CD44
		MEFV
		CXCR4
		NCF4
		IRAK1
		CXCL3
		NTRK1
		MYO9B
		MMP7
		NTSR1
		NOS2
		RGN
		ZEB1
		SOD2
		AQP9
		IBD2
		PIR
		MIR200B
		LEP
		MAPKAPK2
		CCL22
		PTPN22
		BRCA1
		RUNX3
		C5AR1
		TEK
		TERF2IP
		TRAF5
		FOXP3
		SELL
		SIRT6
		FOXE1
		RFXAP
		HSPD1
		F2RL1
		CHST15
		MIR200C
		IL1F10
		PIK3CB
		RAG1
		TACR1
		SDC2
		PRDX4
		AGT
		NFIL3
		CIITA
		RP9
		SELENOP
		LTBR
		CCR3
		SLC9A3
		STAT5A
		ASAH1
		MIR122
		PTPN2
		MIR206
		NRG4
		AHR
		NFE2L2
		IL23R
		KLF4
		KLKB1
		HDAC3
		HP
		BTK
		MTCO2P12
		SFRP2
		PPARGC1A
		TNFAIP6
		BRD4
		IL17D
		CARD9
		WARS1
		MUC2
		IL23A
		C5
		HPS1
		UCN2
		ASCL2
		LYPD8
		TACR2
		CD177
		TNFRSF1A
		CASP1
		HCAR2
		XIAP
		IFNAR1
		B2M
		OSM
		NCF1
		AGER
		MIR221
		TLR5
		NT5E
		CD83
		IL18
		TAC1
		SNCA
		GPX2
		DSC1
		PROS1
		PSMB8
		VEGFA
		CDH11
		AREG
		SHANK3
		SOCS3
		IL10RB
		ALPK1
		GAL
		MIR21
		TNFAIP3
		PLA2G10
		DUSP10
		GUCA2A
		CRNDE
		ELK4
		FPR1
		PPARD
		STK24
		LGALS2
		CCL11
		IDO1
		GPIHBP1
		FNDC4
		ALOX12
		LRRC32
		CRHR1
		TRAF6
		CXCR1
		MIR222
		IL10
		PRMT5
		RIPK3
		OCLN
		MMP14
		CLDN3
		VPS4B
		IBD3
		NDRG1
		SOD1
		SIRT5
		NR4A1
		CEACAM5
		LGALS3
		FUT3
		CD28
		SMARCA4
		STAT5B
		MUC17
		KLF5
		TNFSF8
		THBS1
		H2AX
		VIP
		ELMO1
		MYDGF
		SLC3A2
		SYNE1
		APLN
		IL25
		CHEK2
		MIR155
		RAB32
		KNG1
		CASR
		ITGAX
		RUNX2
		ODC1
		PHEX
		MIR22
		ESRP1
		TNFRSF18
		CXCL10
		IL10RA
		TSLP
		CYBC1
		LRG1
		PIK3R1
		MLKL
		FPR2
		BMI1
		APOA4
		IL9
		NLRP12
		NFKBIA
		IGFBP3
		CRTC1
		CD101
		ALB
		S100A12
		MLH1
		TREM1
		CX3CR1
		MYLK3
		ITGAE
		MIR665
		BPI
		GLP2R
		FLT4
		FAM3D
		BRAF
		TWIST1
		EPO
		PEBP1
		KLK3
		IL1R1
		USP8
		SI
		CH25H
		HMGB1
		CBFA2T3
		SLC44A4
		ERBB4
		MIR31
		BID
		MACF1
		MIR146A
		MALT1
		NLRC4
		UCN
		IRF1
		PTK2B
		MBL2
		TRPM8
		MAP3K5
		TIMP3
		CCR9
		CD55
		SMAD3
		LNPEP
		PLCG1
		CHMP5
		MIR148A
		MIR204
		MIR19A
		DUOXA2
		EZH2
		FAS
		PON1
		PRKCI
		MIR223
		NLRP6
		CRYAB
		SLC26A3
		TNFSF15
		TRAF3
		CXCR2
		CD40
		LY86
		CLDN2
		ETS2
		PRDX1
		ITGA1
		BAG1
		ORMDL3
		ALOX15
		NEAT1
		CCL7
		DSC2
		TMPRSS6
		CRHR2
		RET
		PRKAA1
		SNX10
		MAPK9
		RIPK2
		CLDN7
		ASAP3
		CDH17
		FAAH
		POLA1
		IL17A
		ILK
		LEF1
		MAPK14
		SATB2
		SMPD1
		TH
		MFSD2A
		MAP3K8
		PLA2G4A
		MPO
		TLR8
		EGLN1
		STAT3
		TNK2
		IFNGR2
		DUSP1
		ADO
		H19
		GPRC5A
		CDC42
		WAS
		ATM
		ARRB1
		TFF2
		CAMP
		ASRGL1
		SMAD4
		STAT6
		GART
		S100A1
		HAVCR1
		S100A8
		RNF5
		MGMT
		TNFRSF12A
		RAB4B-EGLN2
		IL27
		GABPA
		IL6
		TLR3
		PTBP1
		CASP3
		DHX9
		VDR
		ACE
		IRF4
		MIR449A
		ITGAM
		CNTN3
		FASLG
		MIR126
		PRKAA2
		GPR65
		MIR148B
		IFITM3
		DSC3
		CNR2
		PMEL
		CDK9
		CD59
		CCR1
		CLDN5
		PTGDS
		GPR183
		FOXO4
		NOD1
		REG4
		IL9R
		PIK3CG
		NQO1
		FFAR4
		PIK3CA
		IRGM
		SDC1
		SYK
		FOS
		IFNG
		RETN
		CCL8
		CCDC80
		MIR142
		FGF2
		CXCL12
		NTN1
		MIR429
		NR5A2
		HPRT1
		TNFRSF1B
		CCL28
		MRTFA
		IL6ST
		IL22RA1
		CXCL1
		HNF4A
		RELA
		HIF1A
		NOS3
		CFTR
		NFATC2
		ST14
		RHBDF2
		XBP1
		TMEM201
		ACTB
		TLR4
		SOCS2
		NOX1
		IFNGR1
		TLR9
		IL33
		HLA-DRB1
		HLA-B
		OGA
		ZMIZ1
		CLDN8
		GIMAP5
		EGLN3
		CUX1
		PLB1
		IL11
		PRSS8
		LCN2
		SPARC
		F3
		NR1I2
		LMNA
		FOXO3
		UHRF1
		CARMIL2
		ERN1
		ATG16L1
		JUN
		STK38
		TNFSF14
		DDX3X
		TFF3
		NDFIP1
		NOTCH1
		SFRP1
		DAPK1
		GSTT1
		CD40LG
		TRAP1
		IL7
		S100A9
		BIRC3
		GRAP2
		HSPB1
		ARRB2
		CSPG4
		IGF1
		PAK1
		TRIM33
		CCDC88B
		MIR15A
		CEACAM6
		MTNR1B
		BBC3
		MIR132
		IBD5
		CCN4
		DDX53
		RBPJ
		NFKB2
		KL
		GUCY2C
		TERC
		EDNRA
		GHRL
		LRRK2
		EZR
		IL5
		PTGES
		CST3
		PLD1
		CHI3L1
		HPS4
		CBFA2T2
		NR2C2
		FUBP1
		MLN
		FN1
		CSRP3
		ASH1L
		YWHAZ
		IL1RL2
		IL22RA2
		ASAP2
		BMP6
		NCOA3
		PLA2G6
		DEFB4A
		IER3
		ZFP36
		TNF
		IKBKG
		EGF
		IL1A
		ITGB1
		BVES
		THY1
		LRBA
		KRT8
		MIR210
		SPP1
		GLI1
		LINC02605
		SFTPD
		TRPA1
		PTGS2
		BMP7
		CTNNB1
		HPGDS
		IL21R
		MIR141
		CCND1
		EXOSC3
		S100B
		SELENOS
		PIK3CD
		TGFB1
		NTS
		TNFRSF8
		MEP1A
		TIMP1
		PI3
		MRC1
		IL13
		GPT
		STAT1
		TNFRSF25
		PRDM1
		BSG
		BIN1
		CD14
		IL19
		HMOX1
		CLEC4D
		EBI3
		CCR6
		PLD2
		GATA3
		TFAM
		MIR301A
		NAMPT
		CRH
		MAPK1
		MIR214
		POSTN
		CYP27B1
		POTEF
		IKBKB
		MYLK
		CXCR3
		GPBAR1
		MIRLET7B
		CTLA4
		CLEC7A
		IL17F
		IL4
		SELPLG
		DEFA1
		LINGO2
		TRPV4
		MAPK8
		GPR35
		F2R
		CYBB
		SLC25A20
		GUSB
		MIR106A
		SOCS1
		IL17RA
		CAMK4
		EGLN2
		TST
		SAA1
		REG1A
		FBXW7
		IL1RN
		FFAR2
		IL4R
		BTNL2
		CCL5
		TP53
		ENTPD1
		STK11
		NLRP1
		PDCD1
		MAP3K7
		IL32
		CAT
		ADAM17
		MADCAM1
		LYZ
		F5
		ADM
		MIR150
		RORC
		IFIH1
		CLDN1
		NFKB1
		ICOS
		SIRT1
		MUC13
		IL1B
		REN
		RSPO3
		MPRIP
		TOLLIP
		HAMP
		NOD2
		IL21
		EPAS1
		TLR2
		GPX1
		P2RX7
		MMP19
		IL18R1
		BCL10
		GAS6
		REG3A
		MMP10
		BACH2
		TFF1
		EPHB2
		HAVCR2
		ESR2
		HGF
		PYCARD
		MIR29A
		PPM1D
		SOX2
		PGR-AS1
		IQGAP2
		SPINK1
		PANX1
		FGL2
		PLAU
		RAC1
		PTEN
		ANXA1
		AGFG1
		SETD2
		MSC
		RFX5
		RO60
		CD1D
		NGF
		NRP1
		ALOX5
		ACAD8
		NLRP3
		PRDX6
		CLDN4
		DEFB1
		MTHFR
		ACAT1
		PTPN11
		ATF3
		LCT
		DPP4
		ZNF148
		LGALS1
		CASP10
		GSTA4
		NM
		SEMA3E
		CSF1
		TNFSF10
		MUC1
		IDH2
		AICDA
		ELF3
		DCLK1
		TLR6
		MIR543
		DUOX2
		CASP8
		PIGR
		KRAS
		ERAP1
		CDX2
		PPARG
		DSG2
		CHGA
		HSPA4
		CALCA
		RPSA
		HLA-DQB1
		CXCL8
		FGF19
		CUEDC2
		IL13RA2
		FES
		TNFRSF4
		LTB4R2
		INSL5
		CCR2
		SMOX
		SMAD7
		CALR
		LTB
		CSF3
		ATG5
		RSPO1
		CHUK
		CCL20
		IL22
		ASCC2
		SLPI
		IRAK3
		IL15
		PTPRT
		CCKBR
		HPGD
		RETNLB
		TFRC
		REG3G
		FBN1
		ATF4
		CCL2
		MIR125A
		RFXANK
		ADA
		ANXA5
		BATF
		ANGPT1
		LIMK2
		LTB4R
		HSP90AA1
		PARP1
		MMP28
		TYROBP
		PTPRS
		MYD88
		GUCA2B
		DAB2
		MARCKS
		MIR650
		PPARA
		RORA
		IL2RA
		TNFSF4
		S100A4
		PSC
		NPEPPS
		RARRES2
		DNMT1
		RASGRP1
		SLC7A5
		SORBS1
		SLC15A1
		FGF7
		IL37
		DMBT1
		GSTK1
		TSPO
		IL2
		VNN1
		JUNB
		IRF5
		TET2
		PRTN3
		RIPK1
		TNFAIP8
		ICAM1
		CXCL9
		MAPK3
		SLC9A1
		HDAC2
		TNIP2
		C19orf33
		GRN
		DDC
		MSH2
		CYLD
		MIR139
		INPP5D
		CCL21
		ATF6
		IL16
		VCAM1
		MIR19B1
		RNF40
		IFNA1
		MIR369
		FERMT1
		PKM
		JAK3
		GCG
		CXCL5
		PDZK1
		TMEM258
		FOXP1
		PRKAB1
		YAP1
		MIF
		CCL25
		IRF8
		BCL3
		CERS2
		F11R
		VIPR1
		TXN
		BECN1
		PTGS1
		DCC
		CD69
		LTA
		PSME3
		RAG2
		CEBPB
		METTL3
		CAST
		TAOK1
		CLDN18
		CD274
		G6PC3
		TP63
		PEPD
		RPS6KA3
		DCLRE1C
		PSMB9
		GPR15
		CSF2
		RPS6KB1
		MMP9
		ADIPOQ
LPE(18:1/0:0)	20	GBA2
		ALOX5AP
		MERTK
		SIGMAR1
		HTR6
		OPRD1
		GRIA1
		NPY1R
		FUCA1
		ACACB
		HTR2A
		GLB1
		TBK1
		KCNH2
		GRIA3
		TYRO3
		HTR1B
		CHRM2
		SLC5A1
		SLC5A2
LPC (16:0/0:0)	11	PRKCG
		ADRA1A
		PIK3CA PIK3R1
		ITPR1
		PRKCE
		PLA2G5
		ITPR3
		ADRA1D
		PDPK1
		ADRA2B
		ADK
S1P	15	GRIK2
		FNTA FNTB
		SLC6A1
		GGPS1
		GRIK1
		KDM5A
		ECE1
		CTSK
		GLO1
		PIM2
		LTA4H
		S1PR3
		S1PR4
		S1PR5
		CTSC
DisGeNet	291	DECR1
		CRNKL1
		LONP1
		GADL1
		TRPM6
		SMUG1
		SPZ1
		EMILIN1
		SETMAR
		PILRA
		SLC9A3R1
		MYLK2
		PTPRH
		ARMH1
		PDAP1
		JUND
		FST
		DEFA1B
		SLC9A2
		SIGLEC1
		KLRG1
		MGP
		ASZ1
		NFAT5
		PERCC1
		MAP6
		ARSA
		SPIC
		UPF1
		KDM4A
		PPP1R15A
		BATF2
		ERCC4
		COMMD1
		NTRK2
		GNAI1
		CAPN2
		COMP
		SCLT1
		CWC22
		GPER1
		PRX
		PSMD10
		DEFB4B
		GDF11
		SLC15A3
		NR2F6
		SCAF1
		RASA1
		EBNA1BP2
		CTAA1
		FOSB
		KDM2B
		PLP1
		IFRD2
		MT2A
		MYO1D
		TRBV20OR9-2
		LAPTM4B
		CYP4B1
		ALPL
		SLC6A2
		RAP1A
		CTNNBL1
		GNAI3
		UNC5B
		PLAAT4
		RTL1
		HCA1
		CEACAM20
		ATP5F1D
		PPP1R8
		MBTPS1
		DUSP2
		SND1
		F9
		EFTUD2
		LRRC4
		PACS2
		TUSC2
		CMM
		TM7SF2
		CLCN2
		DCAF1
		ATN1
		CAP1
		TRIM27
		C1orf52
		PDC
		NAA10
		LRPPRC
		CRLF1
		PYCR1
		PCGF2
		ATG9A
		PTPA
		PTPRVP
		MRPS30
		FFAR1
		MAFD1
		SPESP1
		SGPP2
		TTR
		CRYGD
		PSAP
		DUSP6
		AHSA1
		PIMREG
		LPA
		HNP1
		PSAT1
		PLAG1
		COMMD10
		KLK5
		IFNA13
		ANK1
		ISG20
		PC
		SGMS2
		RPS19
		S100A10
		HSPH1
		PRSS16
		AZIN2
		DDX58
		RPGR
		GH1
		MMRN1
		RNF19A
		WNK1
		RELN
		EIM
		VTA1
		PAK2
		APP
		SMAD5
		SGPP1
		MLC1
		TFIP11
		SLC52A1
		TPX2
		SLC33A1
		PAPOLA
		MSMP
		CERK
		TTC37
		CSF3R
		ASPRV1
		VTCN1
		MYH2
		PAEP
		RSPO2
		OPA1
		FTH1
		CEBPD
		ASAP1
		RABGEF1
		PGGT1B
		ITIH3
		RBM3
		SMG1
		HYAL2
		OR10A4
		EPHB1
		NLRX1
		SLCO6A1
		HACD1
		EFNA5
		COL11A2
		MPZ
		CORT
		PPP3R1
		RBM45
		CT55
		ACSBG1
		ARHGEF28
		POLDIP2
		HSPA14
		PRSS55
		WDR7
		NRGN
		MAP2K7
		ROBO3
		H3P28
		PDE4B
		ADIPOR1
		RABEPK
		GAB3
		STS
		SHROOM4
		SRA1
		CORD1
		ZMPSTE24
		CERS6
		PHB
		LPIN1
		WDR13
		PMP22
		ELK3
		LINC02210-CRHR1
		ERGIC2
		HCRT
		AGTR2
		PGLYRP3
		LAP
		APC2
		ADGRB1
		ADAMTS18
		SOS1
		CLQTL1
		TPSG1
		TRIM23
		GNAI2
		CRLS1
		BTG1
		RNR2
		BDNF
		NR0B1
		TSC22D3
		ARHGEF2
		CTF1
		STEAP4
		OAS3
		MTFMT
		ANO1
		SOX12
		RAMP1
		P2RX5
		CHST4
		SDC4
		CPT1B
		CYP7B1
		COX1
		MEGF8
		NOX4
		GALM
		AGTR1
		CRISP2
		ZBP1
		LGALS14
		AIMP2
		SKIV2L
		SEMA6A
		MTPAP
		ISYNA1
		CLOCK
		IFNL2
		SYT1
		COTL1
		LAYN
		CRX
		OPTN
		METTL9
		XPNPEP1
		TAT
		CYGB
		GPR4
		CALML3
		CHRNA4
		SERPINB6
		RPAIN
		COL2A1
		CIAO2A
		CD52
		JARID2
		ITIH2
		PTS
		BANP
		ABCG5
		ACP3
		MAT1A
		B4GALT7
		ITIH1
		CCR10
		BACH1
		COX2
		AKAP13
		ALPG
		HTRA2
		CRK
		GSTO1
		SART3
		PSMD7
		SAA2
		TBC1D9
		SCAF11
		GIT2
		GORASP1
		IFI44
		LANCL1
		RAB8A
GeneCards	5871	ENSG00000284500
		MK280073-333
		CERNA3
		RPS11
		HSALNG0107051
		KRTCAP2
		ABCA3
		piR-56341-188
		TRAF3IP2-AS1
		KCNMA1
		SMARCD3
		TUBD1
		CCDC116
		GNL3
		ATF6B
		ITGA5
		MK280073-308
		BBOX1
		XDH
		EDN1
		RNU6-1-003
		ABCB7
		ABCC6
		CM034961-317
		ENSG00000256433
		ABHD17AP4
		PTPRR
		OTOP2
		CFHR5
		ENSG00000284779
		MIR20A
		LMAN1
		RAB1B
		MIRLET7G
		HSALNG0102510
		MIR941-2
		MK280073-120
		RNU7-147P
		FGFR1OP2P1
		MK280073-078
		ENSG00000258860
		DDB1
		UBAC1
		SKIC2
		MK280073-552
		MK280073-014
		EP300
		lnc-SLC34A1-3
		CPXM2
		HIC2
		lnc-C1QTNF1-9
		ZBTB12
		MN309431
		CHORDC1
		HSALNG0041374
		ENSG00000285560
		DTNBP1
		DDX5
		REEP6
		MK280073-319
		MK280073-276
		COL4A5
		CCNB1
		MIR493HG
		MK280073-173
		ZG16
		MIR582
		piR-56451-093
		lnc-OLIG3-1
		CYTH1
		LRMDA
		MIER1
		ENSG00000258081
		EPN2
		HLA-DRB4
		NONHSAG017238.2
		RF00017-1278
		XK
		SLC15A2
		SEMA4D
		IGLV5-52
		AGPAT1
		MET
		MIR1246
		BANK1
		RF00994-819
		ENSG00000256967
		MK280073-025
		SERPINA12
		NR4A2
		IGSF3
		TMEM174
		RNU6-1-001
		CXCL13
		FFAR3
		EHHADH-AS1
		MK280073-538
		SLC22A2
		SERPINF1
		HEIH
		MK280073-374
		MK280073-084
		DIP2A
		HSALNG0143317
		ITGA3
		RABGGTA
		LOC126860552
		ENSG00000261266
		CYP2D6
		CRYGC
		STX8
		SLK
		MIR611
		EFNB1
		ENSG00000285616
		MK280073-680
		TIGAR
		PRKCB
		NOXO1
		lnc-IL10-5
		ACSM3
		MK280073-586
		SLCO2B1
		LINC00460
		MK280073-542
		ROCK2
		MIR331
		BBS12
		MK280073-505
		SCYGR8
		GJA9-MYCBP
		ENSG00000278334
		MK280073-340
		CD160
		HSALNG0098906
		EED
		COL1A1
		HSALNG0082370-228
		HNF1A-AS1
		HES1
		AP1S2
		lnc-IKZF1-6
		ALDOC
		LINC01620
		RBM17
		C1QTNF3
		NUDT1
		PRDM2
		IPW
		CD1A
		MK280073-266
		ARHGEF26-AS1
		lnc-RTN4IP1-6
		lnc-SNX13-5
		RAPGEF6
		piR-46391-002
		CAVIN3
		MK280073-060
		LINC00261
		PYY
		TBXT
		CCL19
		DNAH17
		MK280073-498
		MFF
		DNAJC15
		CM034955-135
		MK280073-702
		EXOC3
		NCOR2
		ZNRD2-DT
		CD38
		TNFRSF9
		PELATON
		CCNE1
		CCNY
		TIAL1
		EXOSC7
		GSTA2
		FOXM1
		RNU7-15P
		ENSG00000289701
		APOE
		LOC124900380
		TNNT3
		FBXO11
		ST8SIA4
		AP4B1-AS1
		H2BC21
		ENSG00000231355
		CDK8
		C6orf15
		EMC1
		HDAC7
		GRB2
		TPM3
		LCOR
		TRA-TGC5-1
		CDK1
		MK280073-324
		POLR2B
		MIR128-2
		OPHN1
		HCCAT5
		SLC6A7
		TRAPPC9
		P2RX3
		MK280073-652
		PPIAP33
		MIR101-2
		PMF1
		CD82
		CBLL1
		SETDB1
		MIR193A
		FBXL19-AS1
		MK280073-581
		MK280073-113
		SLC24A5
		MK280073-136
		CAMTA1
		MK280073-519
		lnc-AUH-8
		C2CD4D-AS1
		MK280073-405
		RF00017-2123
		IL24
		BDKRB1
		NAALADL1
		THADA
		GKN1
		COL18A1
		MIR2053
		FCN1
		TNXB
		A4GALT
		LIMD1
		VIM-AS1
		CARD8
		CD6
		TF
		COG1
		FBXO24
		PWP2
		DNAL4
		PSMD11
		RBFADN
		SLC9A9
		RGS4
		LOC112267968
		RSPH4A
		UQCRC1
		MK280073-687
		DDX18
		PTENP1
		IRS1
		ENSG00000247853
		BORCS8-MEF2B
		HSF2
		HSALNG0049423
		HLA-J
		RHOH
		MYLK-AS1
		CYP1A1
		NONHSAG046846.2
		MK280073-422
		GBGT1
		NCF4-AS1
		DPYD
		ZNF687
		PPBP
		HTR3A
		ANKRD49
		MAPK10
		MK280073-620
		CACNB1
		MK280073-280
		MK280073-269
		NCAM1
		RFX5-AS1
		ZSWIM8-AS1
		FERMT3
		LRRTM3
		HSALNG0079128
		MK280073-033
		ABCF2
		TARS1
		MIR588
		MIR885
		LINC02895
		IL6R
		CHRNB2
		MK280073-452
		COL7A1
		MNX1-AS1
		FUT4
		DBH
		piR-30396
		HSALNG0120134
		RPLP0P7
		FANCC
		MUTYH
		QRICH1
		NEU1
		MK280073-358
		MK280073-193
		MK280073-247
		WASHC5
		IPO13
		ENHO
		HSALNG0109788-004
		SPRY2
		TPBG
		MK280073-219
		TDRKH
		MK280073-151
		TRC-GCA24-1
		ALDH1L2
		lnc-CCDC8-6
		DOCK11
		NOP58
		DUSP29
		FKBP4
		MK280073-484
		CATIP
		LOC101929710
		ENSG00000232995
		NCR2
		CFAP92
		PTGER1
		RGS14
		KRT15
		IL18BP
		YBX1P5
		FHL1
		IL17C
		SMAD5-AS1
		CM034956-116
		HSALNG0132765
		TDRKH-AS1
		LCA5L
		MK280073-041
		MAD2L1
		HSALNG0023609
		CM034962-205
		HSALNG0000116
		RTCB
		RBM6
		UBE2N
		SPINK5
		lnc-HMGXB4-8
		H3C1
		IFI27
		ENTR1
		RF00017-4664
		SKAP2
		SNORA54
		TAGAP
		CLCA1
		MK280073-081
		SNORA58B
		MK280073-248
		RNU6-919P
		MK280073-645
		POLR2LP1
		RAB38
		TRB
		MIR628
		MK280073-096
		CEP131
		TBX21
		NRON
		RTEL1
		KCNK10
		CASP5
		PCAT1
		MIR199A2
		BLOC1S5-TXNDC5
		LINC01093
		CD151
		NDUFA13
		LY6G6E
		ARFRP1
		HRH2
		CYP3A5
		SOX9
		CRABP1
		S100Z
		CUL4B
		TNRC18
		FAU
		PITX1
		PDGFRB
		DTNB
		GPR158
		ENSG00000227836
		MIR452
		RDX
		CELSR3
		DNAJC9
		NCRUPAR
		NOXA1
		PHB2
		ENSG00000289610
		LINC02964
		EHBP1L1
		ADCY3
		NDRG2
		MK280073-676
		LINC02934
		C1QBP
		MIR29B2
		LOC111674472
		SGF29
		MK280073-273
		piR-38319
		CASC19
		MK280073-140
		DOCK8-AS1
		TRIM45
		ATP2B2
		MIR554
		CMA1
		MTRNR2L8
		HCRTR1
		ARHGEF26
		LXN
		TLK1
		MTMR12
		RELL1
		ZNF384
		SCRN1
		FAM177A1
		GSDME
		TAB2
		EIF3D
		TFE3
		ENSG00000250264
		lnc-CTIF-9
		PGM1
		SNRPC
		CPD
		ETS2-AS1
		MK280073-432
		ANXA8
		DCT
		RPS19P3
		MK280073-618
		HLA-DOA
		PGLYRP1
		IRF7
		PELI3
		LINC01527
		FBXL20
		UGT1A8
		HSPA2
		MIR16-2
		SHH
		lnc-ANKRD33B-6
		ACAP3
		THPO
		lnc-DUSP1-7
		TYRP1
		NUP85
		EIF2S1
		MK280073-100
		lnc-TRAPPC3L-2
		TNFRSF17
		RBM7
		LGR5
		JAK2
		RNF186-AS1
		TM9SF4
		RNU6-2
		BICD1
		TERF2
		RAB5A
		DCAF11
		ACADVL
		CD8A
		PRRT1
		LRP1B
		XAF1
		NONHSAG026080.2
		ENSG00000288064
		HBP1
		MIR17HG
		MK280073-430
		piR-50893
		ENSG00000258740
		ENSG00000262488
		MK280073-109
		CA9
		ENSG00000199550
		MIR491
		MK280073-115
		EMC9
		SECTM1
		MK280073-510
		TCTA
		LGALS4
		USH2A
		NF1
		APOBEC3A
		MIRLET7E
		DAGLB
		CLMAT3
		SEPHS1
		ZYXP1
		MK280073-068
		TCF19
		HLA-DRB9
		NUP133
		CBS
		IQANK1
		MICA
		FIS1
		HNRNPK
		MIR3150A
		IL20RA
		ELF4
		TCFL5
		HSALNG0115400
		IGLL5
		MUCL3
		LINC01194
		TPI1P2
		PSMB8-AS1
		MK280073-321
		UTS2R
		PARP4
		SPATA48
		lnc-HLA-DRB1-3
		MK280073-464
		NPY
		VPS16
		IGFBP2
		CM034959-028
		MIR567
		NOTCH2
		MK280073-423
		SULF2
		CM034955-348
		TSPAN14-AS1
		E2F4
		TUSC7
		ACLY
		SOST
		MK280073-285
		MIR138-2
		TRAIP
		FKBP5
		SEMA3B-AS1
		ENSG00000234789
		MK280073-163
		IDDM15
		PARD6A
		piR-38259
		CM034958-360
		HSALNG0049404-002
		GPX4
		MIR762
		CCDC85B
		WIF1
		DVL1
		LINC02367
		FLI1
		TYMS
		MK280073-091
		LOC101927484
		SCNN1B
		ZFAS1
		TMEM106C
		CSNK2A2
		MEGF11
		MK280073-380
		ZBTB47
		IL15RA
		CUL3
		PTP4A3
		RF00026-1058
		HSALNG0079213
		CALCOCO2
		MUC20
		lnc-IRF5-3
		MSTO2P
		SLC48A1
		KLRC4
		LINC01567
		HRAS
		LINC-PINT
		HSALNG0143727
		ENSG00000220412
		RABL6
		DEFA5
		RNF43
		NDUFAF1
		HOTAIRM1
		HSALNG0015546
		MK280073-265
		MK280073-574
		MEF2B
		MAP2K4
		UQCRQ
		ITGB2
		GIMAP1-GIMAP5
		MK280073-038
		KAT5
		MIR361
		CDKN2B
		XRCC1
		ENSG00000270120
		PARVB
		ELL
		SETBP1
		POLR1HASP
		AHCTF1
		ITGA2
		MME
		HSALNG0049103
		ENSG00000272540
		NONHSAG043568.2
		TUFM
		lnc-HDAC11-4
		CEP72
		SNHG32
		MYC
		SLC37A1
		MUS81
		lnc-HOXA13-3
		GGT6
		POP4
		CM034955-357
		OIP5
		CCNA2
		MK280073-445
		LOC124902436
		lnc-REL-2
		HSALNG0036088
		LOC105377683
		EPN1
		NKX2-1
		PCSK9
		MAGI1
		MK280073-258
		LAMA3
		PJVK
		piR-58538-011
		HSALNG0049239
		LOC105371083
		LINC02539
		RAVER1
		MK280073-715
		SPTLC1P1
		SLC11A1
		ICAM2
		AUH
		DNAJB12P1
		FAS-AS1
		GSK3B
		MBD2
		KIR2DL1
		ENSG00000263033
		ATG3
		FOXO1
		BLK
		GPM6A
		APOM
		TRIP10
		lnc-IQCH-5
		MN830915
		AMPD3
		MMP1
		lnc-ZCCHC24-7
		GRAMD2A
		ZNF3
		HLA-DQA1
		ZC3H14
		ABI3
		MN309174-036
		ZBTB46-AS1
		ENSG00000277577
		SERPINA4
		LINC01700
		CTDP1
		WNT16
		MK280073-568
		IL18RAP
		SLIT1
		BLVRB
		HSALNG0133108
		DPP6
		SLAMF6
		MIR4713
		STK39
		CCZ1B
		MK280073-053
		TRIM6
		RHO
		BANF1
		CR1
		RNU6-351P
		RPS6KA2
		MK280073-692
		MK280073-407
		ADAD1
		TOR1A
		MK280073-279
		MIR152
		ADAMTS12
		PWAR1
		PLPPR5
		RNF217-AS1
		UCP2
		HSALNG0077262
		MIR28
		lnc-PTCD2-5
		PABPN1
		PROC
		SLC22A5
		LOC100129776
		MK280073-349
		piR-43103-062
		PTCD2
		lnc-MEGF6-3
		LINC00504
		USP38
		KCNH1
		MAGEF1
		CDK18
		QSOX2
		YBX1
		ANXA2
		SMG1P5
		HORMAD2
		LINC00604
[truncated: 5,135 more rows]

## Sheet: Table S6
Table S6. KEGG pathway enrichment analysis of common targets shared between MFGM lipids and colitis disease
	ID	Description	GeneRatio	BgRatio	pvalue	p.adjust	qvalue	geneID	Count
hsa01521	hsa01521	EGFR tyrosine kinase inhibitor resistance	13/96	79/8577	2.70832e-12	6.25621e-10	3.24998e-10	AKT1/ERBB2/BCL2/EGFR/KDR/PLCG2/IGF1R/MTOR/SRC/AXL/AKT2/BCL2L1/PRKCA	13
hsa04020	hsa04020	Calcium signaling pathway	18/96	253/8577	2.73596e-10	3.16004e-08	1.64158e-08	ERBB2/ADORA2A/EGFR/KDR/SPHK1/PTAFR/PLCG2/BDKRB2/CHRM3/SPHK2/FLT1/ADRB3/HTR4/HTR7/PRKCA/CYSLTR1/HRH1/NOS1	18
hsa04014	hsa04014	Ras signaling pathway	17/96	236/8577	7.53213e-10	5.79974e-08	3.01285e-08	AKT1/EGFR/KDR/PLCG2/FLT3/IGF1R/CSF1R/KIT/FLT1/PLA2G1B/ZAP70/AKT2/ABL1/HTR7/PLA2G2A/BCL2L1/PRKCA	17
hsa04080	hsa04080	Neuroactive ligand-receptor interaction	19/96	367/8577	1.6984e-08	9.80827e-07	5.09521e-07	TRPV1/ADORA2A/ADORA3/LPAR4/PTAFR/BDKRB2/DRD2/CHRM3/NR3C1/ADRB3/HTR4/OPRM1/GHSR/HTR7/ADRA2A/CYSLTR1/HRH1/S1PR1/S1PR2	19
hsa04066	hsa04066	HIF-1 signaling pathway	11/96	109/8577	2.99912e-08	1.38559e-06	7.19788e-07	AKT1/ERBB2/BCL2/EGFR/PLCG2/IGF1R/FLT1/MTOR/SERPINE1/AKT2/PRKCA	11
hsa04151	hsa04151	PI3K-Akt signaling pathway	18/96	359/8577	6.98956e-08	2.29433e-06	1.19186e-06	AKT1/ERBB2/LPAR5/BCL2/EGFR/KDR/LPAR4/FLT3/IGF1R/CSF1R/SGK1/KIT/FLT1/MTOR/AKT2/HSP90AB1/BCL2L1/PRKCA	18
hsa04015	hsa04015	Rap1 signaling pathway	14/96	210/8577	7.35181e-08	2.29433e-06	1.19186e-06	AKT1/ADORA2A/LPAR5/EGFR/KDR/LPAR4/DRD2/IGF1R/CSF1R/KIT/FLT1/SRC/AKT2/PRKCA	14
hsa05207	hsa05207	Chemical carcinogenesis - receptor activation	14/96	212/8577	8.27911e-08	2.29433e-06	1.19186e-06	AKT1/BCL2/EGFR/CDC25A/MTOR/GSTM1/SRC/ADRB3/AKT2/IKBKE/ESR1/HSP90AB1/PRKCA/GSTA1	14
hsa04071	hsa04071	Sphingolipid signaling pathway	11/96	121/8577	8.93896e-08	2.29433e-06	1.19186e-06	AKT1/BCL2/ADORA3/SPHK1/BDKRB2/SPHK2/SGPL1/AKT2/PRKCA/S1PR1/S1PR2	11
hsa01522	hsa01522	Endocrine resistance	10/96	98/8577	1.19266e-07	2.75504e-06	1.43119e-06	AKT1/ERBB2/BCL2/EGFR/MMP2/IGF1R/MTOR/SRC/AKT2/ESR1	10
hsa04370	hsa04370	VEGF signaling pathway	8/96	59/8577	2.54457e-07	5.3436e-06	2.7759e-06	AKT1/KDR/SPHK1/PLCG2/SPHK2/SRC/AKT2/PRKCA	8
hsa04012	hsa04012	ErbB signaling pathway	9/96	85/8577	3.85344e-07	7.11691e-06	3.69709e-06	AKT1/ERBB2/EGFR/PLCG2/MTOR/SRC/AKT2/ABL1/PRKCA	9
hsa05205	hsa05205	Proteoglycans in cancer	13/96	205/8577	4.00518e-07	7.11691e-06	3.69709e-06	AKT1/ERBB2/EGFR/KDR/PLCG2/MMP2/IGF1R/PDCD4/MTOR/SRC/AKT2/ESR1/PRKCA	13
hsa04072	hsa04072	Phospholipase D signaling pathway	11/96	148/8577	6.98091e-07	1.15185e-05	5.98363e-06	AKT1/LPAR5/EGFR/SPHK1/LPAR4/PLCG2/SPHK2/KIT/MTOR/AKT2/PRKCA	11
hsa05230	hsa05230	Central carbon metabolism in cancer	8/96	70/8577	9.79435e-07	1.50833e-05	7.83548e-06	AKT1/ERBB2/EGFR/GLS/FLT3/KIT/MTOR/AKT2	8
hsa05215	hsa05215	Prostate cancer	9/96	97/8577	1.19796e-06	1.72955e-05	8.98468e-06	AKT1/ERBB2/BCL2/EGFR/IGF1R/MTOR/GSTP1/AKT2/HSP90AB1	9
hsa04750	hsa04750	Inflammatory mediator regulation of TRP channels	9/96	98/8577	1.30704e-06	1.74125e-05	9.04543e-06	TRPV1/PRKCD/PLCG2/PRKCQ/BDKRB2/SRC/PRKCH/PRKCA/HRH1	9
hsa01524	hsa01524	Platinum drug resistance	8/96	73/8577	1.35681e-06	1.74125e-05	9.04543e-06	AKT1/ERBB2/BCL2/GSTP1/GSTM1/AKT2/BCL2L1/GSTA1	8
hsa05206	hsa05206	MicroRNAs in cancer	15/96	310/8577	1.54732e-06	1.79161e-05	9.30707e-06	ERBB2/BCL2/EGFR/CDC25B/CDC25A/PLCG2/GLS/ABCB1/PDCD4/MTOR/ABL1/HDAC1/PRKCA/PIM1/DNMT3B	15
hsa04933	hsa04933	AGE-RAGE signaling pathway in diabetic complications	9/96	100/8577	1.55118e-06	1.79161e-05	9.30707e-06	AKT1/BCL2/PRKCD/PLCG2/MMP2/SERPINE1/AKT2/PRKCA/PIM1	9
hsa05225	hsa05225	Hepatocellular carcinoma	11/96	168/8577	2.45335e-06	2.69868e-05	1.40191e-05	AKT1/EGFR/PLCG2/IGF1R/MTOR/GSTP1/GSTM1/AKT2/BCL2L1/PRKCA/GSTA1	11
hsa04915	hsa04915	Estrogen signaling pathway	10/96	137/8577	2.72849e-06	2.86491e-05	1.48827e-05	AKT1/BCL2/EGFR/PRKCD/MMP2/SRC/AKT2/ESR1/OPRM1/HSP90AB1	10
hsa05418	hsa05418	Fluid shear stress and atherosclerosis	10/96	139/8577	3.11194e-06	3.12547e-05	1.62362e-05	AKT1/BCL2/KDR/MMP2/GSTP1/GSTM1/SRC/AKT2/HSP90AB1/GSTA1	10
hsa04613	hsa04613	Neutrophil extracellular trap formation	11/96	191/8577	8.48668e-06	8.16843e-05	4.24334e-05	AKT1/ELANE/SELP/PLCG2/MTOR/TLR7/SRC/HDAC6/AKT2/HDAC1/PRKCA	11
hsa05221	hsa05221	Acute myeloid leukemia	7/96	67/8577	8.87578e-06	8.20122e-05	4.26037e-05	AKT1/FLT3/CSF1R/KIT/MTOR/AKT2/PIM1	7
hsa05214	hsa05214	Glioma	7/96	75/8577	1.88354e-05	0.000167345	8.69326e-05	AKT1/EGFR/PLCG2/IGF1R/MTOR/AKT2/PRKCA	7
hsa04919	hsa04919	Thyroid hormone signaling pathway	8/96	121/8577	5.85267e-05	0.000500728	0.000260119	AKT1/PLCG2/MTOR/SRC/AKT2/HDAC1/ESR1/PRKCA	8
hsa04510	hsa04510	Focal adhesion	10/96	203/8577	8.47903e-05	0.00069952	0.000363387	AKT1/ERBB2/BCL2/EGFR/KDR/IGF1R/FLT1/SRC/AKT2/PRKCA	10
hsa04926	hsa04926	Relaxin signaling pathway	8/96	129/8577	9.21529e-05	0.000734046	0.000381322	AKT1/EGFR/MMP2/MMP13/SRC/AKT2/PRKCA/NOS1	8
hsa04666	hsa04666	Fc gamma R-mediated phagocytosis	7/96	97/8577	9.98115e-05	0.000768548	0.000399246	AKT1/PRKCD/SPHK1/PLCG2/SPHK2/AKT2/PRKCA	7
hsa04010	hsa04010	MAPK signaling pathway	12/96	301/8577	0.000124823	0.000930134	0.000483187	AKT1/ERBB2/EGFR/KDR/CDC25B/FLT3/IGF1R/CSF1R/KIT/FLT1/AKT2/PRKCA	12
hsa04914	hsa04914	Progesterone-mediated oocyte maturation	7/96	102/8577	0.000137113	0.000989788	0.000514175	AKT1/CDC25B/CDC25A/AURKA/IGF1R/AKT2/HSP90AB1	7
hsa05223	hsa05223	Non-small cell lung cancer	6/96	72/8577	0.000144755	0.00101328	0.000526381	AKT1/ERBB2/EGFR/PLCG2/AKT2/PRKCA	6
hsa04140	hsa04140	Autophagy - animal	8/96	141/8577	0.000171489	0.00116512	0.000605256	AKT1/BCL2/PRKCD/PRKCQ/IGF1R/MTOR/AKT2/BCL2L1	8
hsa05208	hsa05208	Chemical carcinogenesis - reactive oxygen species	10/96	223/8577	0.000184266	0.00121616	0.00063177	AKT1/EGFR/PRKCD/ACP1/GSTM1/SRC/AKT2/ABL1/PTPN1/GSTA1	10
hsa05212	hsa05212	Pancreatic cancer	6/96	76/8577	0.000195404	0.00122401	0.000635848	AKT1/ERBB2/EGFR/MTOR/AKT2/BCL2L1	6
hsa04931	hsa04931	Insulin resistance	7/96	108/8577	0.000196053	0.00122401	0.000635848	AKT1/PRKCD/PRKCQ/MTOR/AKT2/CPT1A/PTPN1	7
hsa05224	hsa05224	Breast cancer	8/96	147/8577	0.000228486	0.00138895	0.000721534	AKT1/ERBB2/EGFR/IGF1R/KIT/MTOR/AKT2/ESR1	8
hsa05131	hsa05131	Shigellosis	10/96	247/8577	0.000419044	0.00248203	0.00128936	AKT1/BCL2/EGFR/PRKCD/PLCG2/PRKCQ/MTOR/SRC/AKT2/BCL2L1	10
hsa05235	hsa05235	PD-L1 expression and PD-1 checkpoint pathway in cancer	6/96	89/8577	0.00046223	0.00266938	0.00138669	AKT1/EGFR/PRKCQ/MTOR/ZAP70/AKT2	6
hsa04213	hsa04213	Longevity regulating pathway - multiple species	5/96	61/8577	0.000573528	0.00314449	0.0016335	AKT1/IGF1R/MTOR/AKT2/HDAC1	5
hsa04520	hsa04520	Adherens junction	6/96	93/8577	0.000584966	0.00314449	0.0016335	ERBB2/EGFR/IGF1R/ACP1/SRC/PTPN1	6
hsa05170	hsa05170	Human immunodeficiency virus 1 infection	9/96	212/8577	0.000585337	0.00314449	0.0016335	AKT1/BCL2/PLCG2/MTOR/CCR5/AKT2/CHEK1/BCL2L1/PRKCA	9
hsa05417	hsa05417	Lipid and atherosclerosis	9/96	215/8577	0.000647799	0.00340094	0.00176672	AKT1/BCL2/SELP/SRC/AKT2/IKBKE/HSP90AB1/BCL2L1/PRKCA	9
hsa04270	hsa04270	Vascular smooth muscle contraction	7/96	134/8577	0.000729073	0.00374258	0.0019442	ADORA2A/PRKCD/PRKCQ/PLA2G1B/PRKCH/PLA2G2A/PRKCA	7
hsa04371	hsa04371	Apelin signaling pathway	7/96	139/8577	0.000905749	0.00454844	0.00236282	AKT1/SPHK1/SPHK2/MTOR/SERPINE1/AKT2/NOS1	7
hsa04920	hsa04920	Adipocytokine signaling pathway	5/96	69/8577	0.00100984	0.00496327	0.00257832	AKT1/PRKCQ/MTOR/AKT2/CPT1A	5
hsa04625	hsa04625	C-type lectin receptor signaling pathway	6/96	104/8577	0.00105527	0.0050785	0.00263818	AKT1/PRKCD/PLCG2/SRC/AKT2/IKBKE	6
hsa05219	hsa05219	Bladder cancer	4/96	41/8577	0.00108689	0.00512391	0.00266177	ERBB2/EGFR/MMP2/SRC	4
hsa05226	hsa05226	Gastric cancer	7/96	149/8577	0.00135972	0.00628192	0.00326334	AKT1/ERBB2/BCL2/EGFR/ABCB1/MTOR/AKT2	7
hsa05202	hsa05202	Transcriptional misregulation in cancer	8/96	193/8577	0.00138927	0.00629257	0.00326887	ELANE/FLT3/IGF1R/CSF1R/FLT1/HDAC1/BCL2L1/DOT1L	8
hsa05220	hsa05220	Chronic myeloid leukemia	5/96	76/8577	0.0015611	0.00693487	0.00360253	AKT1/AKT2/ABL1/HDAC1/BCL2L1	5
hsa04725	hsa04725	Cholinergic synapse	6/96	113/8577	0.00162127	0.00706629	0.0036708	AKT1/BCL2/ACHE/CHRM3/AKT2/PRKCA	6
hsa04722	hsa04722	Neurotrophin signaling pathway	6/96	119/8577	0.00211055	0.00902848	0.00469012	AKT1/BCL2/PRKCD/PLCG2/AKT2/ABL1	6
hsa04935	hsa04935	Growth hormone synthesis, secretion and action	6/96	120/8577	0.00220189	0.00924794	0.00480413	AKT1/PLCG2/MTOR/AKT2/GHSR/PRKCA	6
hsa04630	hsa04630	JAK-STAT signaling pathway	7/96	166/8577	0.0025213	0.0104004	0.0054028	AKT1/BCL2/EGFR/MTOR/AKT2/BCL2L1/PIM1	7
hsa05210	hsa05210	Colorectal cancer	5/96	86/8577	0.00269578	0.010925	0.00567533	AKT1/BCL2/EGFR/MTOR/AKT2	5
hsa00600	hsa00600	Sphingolipid metabolism	4/96	53/8577	0.00283738	0.0113006	0.00587045	SPHK1/SPHK2/SGPL1/UGCG	4
hsa00790	hsa00790	Folate biosynthesis	3/96	27/8577	0.00327122	0.0128077	0.00665333	TPH1/FPGS/DHFR	3
hsa04068	hsa04068	FoxO signaling pathway	6/96	131/8577	0.00341526	0.0131488	0.00683052	AKT1/EGFR/IGF1R/SGK1/AKT2/S1PR1	6
hsa04912	hsa04912	GnRH signaling pathway	5/96	93/8577	0.00378388	0.0143291	0.00744369	EGFR/PRKCD/MMP2/SRC/PRKCA	5
hsa05213	hsa05213	Endometrial cancer	4/96	58/8577	0.00394006	0.0145066	0.00753587	AKT1/ERBB2/EGFR/AKT2	4
hsa05152	hsa05152	Tuberculosis	7/96	180/8577	0.00395633	0.0145066	0.00753587	AKT1/BCL2/SPHK1/SPHK2/SRC/CTSS/AKT2	7
hsa04810	hsa04810	Regulation of actin cytoskeleton	8/96	229/8577	0.00402545	0.0145294	0.00754772	AKT1/LPAR5/EGFR/LPAR4/BDKRB2/CHRM3/SRC/AKT2	8
hsa05162	hsa05162	Measles	6/96	138/8577	0.00441149	0.0155118	0.00805806	AKT1/BCL2/TLR7/AKT2/IKBKE/BCL2L1	6
hsa01523	hsa01523	Antifolate resistance	3/96	30/8577	0.00443193	0.0155118	0.00805806	ABCG2/FPGS/DHFR	3
hsa05231	hsa05231	Choline metabolism in cancer	5/96	98/8577	0.00473298	0.0163182	0.00847698	AKT1/EGFR/MTOR/AKT2/PRKCA	5
hsa04972	hsa04972	Pancreatic secretion	5/96	102/8577	0.00560569	0.0188163	0.00977469	CHRM3/CA2/PLA2G1B/PLA2G2A/PRKCA	5
hsa04062	hsa04062	Chemokine signaling pathway	7/96	192/8577	0.00562045	0.0188163	0.00977469	AKT1/PRKCD/PLCG2/CCR5/SRC/AKT2/ITK	7
hsa05167	hsa05167	Kaposi sarcoma-associated herpesvirus infection	7/96	194/8577	0.00594229	0.0196096	0.0101868	AKT1/PLCG2/MTOR/CCR5/SRC/AKT2/IKBKE	7
hsa04064	hsa04064	NF-kappa B signaling pathway	5/96	104/8577	0.00608218	0.0197885	0.0102797	BCL2/PLCG2/PRKCQ/ZAP70/BCL2L1	5
hsa04664	hsa04664	Fc epsilon RI signaling pathway	4/96	68/8577	0.00694831	0.0222925	0.0115805	AKT1/PLCG2/AKT2/PRKCA	4
hsa05204	hsa05204	Chemical carcinogenesis - DNA adducts	4/96	69/8577	0.00731376	0.0231435	0.0120226	GSTP1/GSTM1/HSD11B1/GSTA1	4
hsa04917	hsa04917	Prolactin signaling pathway	4/96	70/8577	0.00769168	0.0237425	0.0123338	AKT1/SRC/AKT2/ESR1	4
hsa04150	hsa04150	mTOR signaling pathway	6/96	156/8577	0.00794595	0.0237425	0.0123338	AKT1/IGF1R/SGK1/MTOR/AKT2/PRKCA	6
hsa04218	hsa04218	Cellular senescence	6/96	156/8577	0.00794595	0.0237425	0.0123338	AKT1/CDC25A/MTOR/SERPINE1/AKT2/CHEK1	6
hsa05145	hsa05145	Toxoplasmosis	5/96	111/8577	0.00797476	0.0237425	0.0123338	AKT1/BCL2/CCR5/AKT2/BCL2L1	5
hsa04960	hsa04960	Aldosterone-regulated sodium reabsorption	3/96	37/8577	0.00801694	0.0237425	0.0123338	SGK1/SCNN1A/PRKCA	3
hsa04110	hsa04110	Cell cycle	6/96	157/8577	0.00818867	0.0239441	0.0124385	CDC25B/CDC25A/ABL1/HDAC1/CHEK1/AURKB	6
hsa05218	hsa05218	Melanoma	4/96	72/8577	0.00848565	0.0245023	0.0127285	AKT1/EGFR/IGF1R/AKT2	4
hsa04115	hsa04115	p53 signaling pathway	4/96	74/8577	0.00933156	0.0266122	0.0138245	BCL2/SERPINE1/CHEK1/BCL2L1	4
hsa05161	hsa05161	Hepatitis B	6/96	162/8577	0.00948308	0.0267145	0.0138777	AKT1/BCL2/SRC/AKT2/IKBKE/PRKCA	6
hsa04022	hsa04022	cGMP-PKG signaling pathway	6/96	167/8577	0.0109179	0.0303859	0.0157849	AKT1/ADORA3/BDKRB2/ADRB3/AKT2/ADRA2A	6
hsa00980	hsa00980	Metabolism of xenobiotics by cytochrome P450	4/96	78/8577	0.0111843	0.0304565	0.0158215	GSTP1/GSTM1/HSD11B1/GSTA1	4
hsa04152	hsa04152	AMPK signaling pathway	5/96	121/8577	0.0113388	0.0304565	0.0158215	AKT1/IGF1R/MTOR/AKT2/CPT1A	5
hsa04660	hsa04660	T cell receptor signaling pathway	5/96	121/8577	0.0113388	0.0304565	0.0158215	AKT1/PRKCQ/ZAP70/AKT2/ITK	5
hsa05164	hsa05164	Influenza A	6/96	171/8577	0.0121719	0.0323186	0.0167889	AKT1/TLR7/AKT2/IKBKE/PRKCA/FDPS	6
hsa05163	hsa05163	Human cytomegalovirus infection	7/96	225/8577	0.0128892	0.0338342	0.0175762	AKT1/EGFR/MTOR/CCR5/SRC/AKT2/PRKCA	7
hsa04540	hsa04540	Gap junction	4/96	88/8577	0.0168073	0.0436235	0.0226616	EGFR/DRD2/SRC/PRKCA	4
hsa04211	hsa04211	Longevity regulating pathway	4/96	89/8577	0.017451	0.0447908	0.023268	AKT1/IGF1R/MTOR/AKT2	4
hsa04210	hsa04210	Apoptosis	5/96	136/8577	0.0180252	0.0457548	0.0237687	AKT1/BCL2/CTSS/AKT2/BCL2L1	5
hsa00565	hsa00565	Ether lipid metabolism	3/96	50/8577	0.0182227	0.0457548	0.0237687	ENPP2/PLA2G1B/PLA2G2A	3
hsa05222	hsa05222	Small cell lung cancer	4/96	92/8577	0.0194737	0.0483702	0.0251274	AKT1/BCL2/AKT2/BCL2L1	4
hsa04970	hsa04970	Salivary secretion	4/96	93/8577	0.0201789	0.0495885	0.0257603	CHRM3/ADRB3/PRKCA/NOS1	4
hsa00100	hsa00100	Steroid biosynthesis	2/96	20/8577	0.0206634	0.0502446	0.0261011	SOAT1/FDFT1	2
hsa04961	hsa04961	Endocrine and other factor-regulated calcium reabsorption	3/96	53/8577	0.0212647	0.0511682	0.0265809	BDKRB2/ESR1/PRKCA	3
hsa00220	hsa00220	Arginine biosynthesis	2/96	22/8577	0.0247622	0.0589697	0.0306336	GLS/NOS1	2
hsa05169	hsa05169	Epstein-Barr virus infection	6/96	202/8577	0.0255007	0.0600314	0.0311852	AKT1/BCL2/PLCG2/AKT2/HDAC1/IKBKE	6
hsa00480	hsa00480	Glutathione metabolism	3/96	57/8577	0.0257278	0.0600314	0.0311852	GSTP1/GSTM1/GSTA1	3
hsa05415	hsa05415	Diabetic cardiomyopathy	6/96	203/8577	0.026047	0.0601685	0.0312564	AKT1/PRKCD/MMP2/MTOR/AKT2/PRKCA	6
hsa04923	hsa04923	Regulation of lipolysis in adipocytes	3/96	58/8577	0.0269162	0.0609787	0.0316772	AKT1/ADRB3/AKT2	3
hsa04964	hsa04964	Proximal tubule bicarbonate reclamation	2/96	23/8577	0.0269256	0.0609787	0.0316772	GLS/CA2	2
hsa05142	hsa05142	Chagas disease	4/96	102/8577	0.0272367	0.0610843	0.0317321	AKT1/BDKRB2/SERPINE1/AKT2	4
hsa04620	hsa04620	Toll-like receptor signaling pathway	4/96	104/8577	0.028982	0.0643734	0.0334407	AKT1/TLR7/AKT2/IKBKE	4
hsa04730	hsa04730	Long-term depression	3/96	60/8577	0.02938	0.064636	0.0335771	IGF1R/PRKCA/NOS1	3
hsa04928	hsa04928	Parathyroid hormone synthesis, secretion and action	4/96	106/8577	0.0307925	0.0671043	0.0348594	BCL2/EGFR/MMP13/PRKCA	4
hsa04659	hsa04659	Th17 cell differentiation	4/96	108/8577	0.0326685	0.0705274	0.0366376	PRKCQ/MTOR/ZAP70/HSP90AB1	4
hsa00592	hsa00592	alpha-Linolenic acid metabolism	2/96	26/8577	0.0338495	0.0724003	0.0376105	PLA2G1B/PLA2G2A	2
hsa04929	hsa04929	GnRH secretion	3/96	64/8577	0.0346538	0.0734406	0.038151	AKT1/AKT2/PRKCA	3
hsa04670	hsa04670	Leukocyte transendothelial migration	4/96	115/8577	0.0397547	0.0827013	0.0429617	PLCG2/MMP2/ITK/PRKCA	4
hsa04726	hsa04726	Serotonergic synapse	4/96	115/8577	0.0397547	0.0827013	0.0429617	HTR4/HTR7/PRKCA/TPH1	4
hsa04024	hsa04024	cAMP signaling pathway	6/96	225/8577	0.0400976	0.0827013	0.0429617	AKT1/ADORA2A/DRD2/HTR4/AKT2/GHSR	6
hsa05120	hsa05120	Epithelial cell signaling in Helicobacter pylori infection	3/96	70/8577	0.0434189	0.0887589	0.0461085	EGFR/PLCG2/SRC	3
hsa00591	hsa00591	Linoleic acid metabolism	2/96	30/8577	0.0440245	0.0892075	0.0463416	PLA2G1B/PLA2G2A	2
hsa05171	hsa05171	Coronavirus disease - COVID-19	6/96	232/8577	0.0454156	0.0912262	0.0473902	EGFR/SELP/PLCG2/TLR7/IKBKE/PRKCA	6
hsa00982	hsa00982	Drug metabolism - cytochrome P450	3/96	72/8577	0.0465644	0.0927275	0.0481701	GSTP1/GSTM1/GSTA1	3
hsa04215	hsa04215	Apoptosis - multiple species	2/96	32/8577	0.0494848	0.0977007	0.0507536	BCL2/BCL2L1	2
hsa04611	hsa04611	Platelet activation	4/96	124/8577	0.0500589	0.0979967	0.0509074	AKT1/PLCG2/SRC/AKT2	4
hsa04971	hsa04971	Gastric acid secretion	3/96	76/8577	0.0531841	0.10324	0.053631	CHRM3/CA2/PRKCA	3
hsa04380	hsa04380	Osteoclast differentiation	4/96	128/8577	0.0550687	0.106007	0.0550687	AKT1/PLCG2/CSF1R/AKT2	4
hsa04621	hsa04621	NOD-like receptor signaling pathway	5/96	186/8577	0.0572397	0.109276	0.0567666	BCL2/PRKCD/IKBKE/HSP90AB1/BCL2L1	5
hsa00983	hsa00983	Drug metabolism - other enzymes	5/96	80/8577	0.060232	0.113323	0.0588692	GSTP1/GSTM1/GSTA1	3
hsa04728	hsa04728	Dopaminergic synapse	4/96	132/8577	0.0603409	0.113323	0.0588692	AKT1/DRD2/AKT2/PRKCA	4
hsa00250	hsa00250	Alanine, aspartate and glutamate metabolism	2/96	37/8577	0.0641174	0.119445	0.0620491	GLS/FOLH1	2
hsa04910	hsa04910	Insulin signaling pathway	4/96	137/8577	0.0672966	0.123131	0.063964	AKT1/MTOR/AKT2/PTPN1	4
hsa05135	hsa05135	Yersinia infection	4/96	137/8577	0.0672966	0.123131	0.063964	AKT1/ZAP70/SRC/AKT2	4
hsa04662	hsa04662	B cell receptor signaling pathway	3/96	84/8577	0.0676953	0.123131	0.063964	AKT1/PLCG2/AKT2	3
hsa04936	hsa04936	Alcoholic liver disease	4/96	142/8577	0.0746522	0.134724	0.0699865	AKT1/AKT2/IKBKE/CPT1A	4
hsa05017	hsa05017	Spinocerebellar ataxia	4/96	143/8577	0.0761707	0.136399	0.0708565	AKT1/MTOR/AKT2/PRKCA	4
hsa04727	hsa04727	GABAergic synapse	3/96	89/8577	0.0775868	0.136813	0.0710719	GLS/SRC/PRKCA	3
hsa04976	hsa04976	Bile secretion	3/96	89/8577	0.0775868	0.136813	0.0710719	ABCB1/CA2/ABCG2	3
hsa05203	hsa05203	Viral carcinogenesis	5/96	204/8577	0.0783	0.137025	0.0711818	CCR5/SRC/HDAC6/HDAC1/CHEK1	5
hsa04975	hsa04975	Fat digestion and absorption	2/96	43/8577	0.0833101	0.144697	0.075167	PLA2G1B/PLA2G2A	2
hsa04657	hsa04657	IL-17 signaling pathway	3/96	94/8577	0.0880752	0.151831	0.0788733	MMP13/IKBKE/HSP90AB1	3
hsa02010	hsa02010	ABC transporters	2/96	45/8577	0.0900543	0.154093	0.0800482	ABCB1/ABCG2	2
hsa04930	hsa04930	Type II diabetes mellitus	2/96	46/8577	0.0934853	0.158307	0.0822375	PRKCD/MTOR	2
hsa04261	hsa04261	Adrenergic signaling in cardiomyocytes	4/96	154/8577	0.0938878	0.158307	0.0822375	AKT1/BCL2/AKT2/PRKCA	4
hsa04973	hsa04973	Carbohydrate digestion and absorption	2/96	47/8577	0.0969539	0.162292	0.0843078	AKT1/AKT2	2
hsa00564	hsa00564	Glycerophospholipid metabolism	3/96	99/8577	0.0991282	0.163562	0.084967	ACHE/PLA2G1B/PLA2G2A	3
hsa04640	hsa04640	Hematopoietic cell lineage	3/96	99/8577	0.0991282	0.163562	0.084967	FLT3/CSF1R/KIT	3
hsa05160	hsa05160	Hepatitis C	4/96	158/8577	0.100778	0.165104	0.0857684	AKT1/EGFR/AKT2/IKBKE	4
hsa05166	hsa05166	Human T-cell leukemia virus 1 infection	5/96	222/8577	0.103009	0.167571	0.0870501	AKT1/AKT2/CHEK1/BCL2L1/FDPS	5
hsa05110	hsa05110	Vibrio cholerae infection	2/96	50/8577	0.107573	0.173772	0.090271	PLCG2/PRKCA	2
hsa04922	hsa04922	Glucagon signaling pathway	3/96	107/8577	0.117903	0.189136	0.0982524	AKT1/AKT2/CPT1A	3
hsa04360	hsa04360	Axon guidance	4/96	182/8577	0.14669	0.233693	0.121399	PLCG2/SRC/ABL1/PRKCA	4
hsa04144	hsa04144	Endocytosis	5/96	250/8577	0.148163	0.233833	0.121472	EGFR/IGF1R/CCR5/SRC/IGF2R	5
hsa00590	hsa00590	Arachidonic acid metabolism	2/96	61/8577	0.148803	0.233833	0.121472	PLA2G1B/PLA2G2A	2
hsa00730	hsa00730	Thiamine metabolism	1/96	15/8577	0.155471	0.242661	0.126058	ACP1	1
hsa05034	hsa05034	Alcoholism	4/96	188/8577	0.159275	0.246929	0.128275	ADORA2A/DRD2/HDAC6/HDAC1	4
hsa05165	hsa05165	Human papillomavirus infection	6/96	331/8577	0.165819	0.255361	0.132655	AKT1/EGFR/MTOR/AKT2/HDAC1/IKBKE	6
hsa00910	hsa00910	Nitrogen metabolism	6/96	17/8577	0.174304	0.266651	0.13852	CA2	1
hsa05031	hsa05031	Amphetamine addiction	2/96	69/8577	0.180474	0.271644	0.141114	HDAC1/PRKCA	2
hsa05211	hsa05211	Renal cell carcinoma	2/96	69/8577	0.180474	0.271644	0.141114	AKT1/AKT2	2
hsa05130	hsa05130	Pathogenic Escherichia coli infection	4/96	198/8577	0.181096	0.271644	0.141114	LPAR5/LPAR4/SRC/ABL1	4
hsa04650	hsa04650	Natural killer cell mediated cytotoxicity	3/96	132/8577	0.18373	0.273817	0.142242	PLCG2/ZAP70/PRKCA	3
hsa04137	hsa04137	Mitophagy - animal	2/96	72/8577	0.192606	0.285206	0.148159	SRC/BCL2L1	2
hsa00670	hsa00670	One carbon pool by folate	1/96	20/8577	0.201777	0.296883	0.154225	DHFR	1
hsa04550	hsa04550	Signaling pathways regulating pluripotency of stem cells	3/96	143/8577	0.215293	0.314765	0.163514	AKT1/IGF1R/AKT2	3
hsa04612	hsa04612	Antigen processing and presentation	2/96	78/8577	0.217166	0.315505	0.163899	CTSS/HSP90AB1	2
hsa00900	hsa00900	Terpenoid backbone biosynthesis	1/96	23/8577	0.228346	0.329674	0.171259	FDPS	1
hsa04977	hsa04977	Vitamin digestion and absorption	1/96	24/8577	0.237006	0.340052	0.17665	FOLH1	1
hsa03083	hsa03083	Polycomb repressive complex	2/96	84/8577	0.241991	0.345061	0.179253	HDAC1/AURKB	2
hsa04921	hsa04921	Oxytocin signaling pathway	3/96	154/8577	0.247919	0.34831	0.18094	EGFR/SRC/PRKCA	3
hsa04610	hsa04610	Complement and coagulation cascades	2/96	86/8577	0.250301	0.34831	0.18094	BDKRB2/SERPINE1	2
hsa04742	hsa04742	Taste transduction	2/96	86/8577	0.250301	0.34831	0.18094	CHRM3/SCNN1A	2
hsa04911	hsa04911	Insulin secretion	2/96	86/8577	0.250301	0.34831	0.18094	CHRM3/PRKCA	2
hsa04966	hsa04966	Collecting duct acid secretion	1/96	27/8577	0.262413	0.362979	0.188561	CA2	1
hsa05032	hsa05032	Morphine addiction	2/96	91/8577	0.271106	0.372771	0.193647	OPRM1/PRKCA	2
hsa04658	hsa04658	Th1 and Th2 cell differentiation	2/96	92/8577	0.275268	0.376254	0.195457	PRKCQ/ZAP70	2
hsa05150	hsa05150	Staphylococcus aureus infection	2/96	96/8577	0.291903	0.396645	0.206049	SELP/PTAFR	2
hsa04070	hsa04070	Phosphatidylinositol signaling system	2/96	97/8577	0.296056	0.39761	0.206551	PLCG2/PRKCA	2
hsa04713	hsa04713	Circadian entrainment	2/96	97/8577	0.296056	0.39761	0.206551	PRKCA/NOS1	2
hsa04136	hsa04136	Autophagy - other	1/96	32/8577	0.302912	0.403771	0.209751	MTOR	1
hsa05132	hsa05132	Salmonella infection	4/96	249/8577	0.304139	0.403771	0.209751	AKT1/BCL2/AKT2/HSP90AB1	4
hsa04061	hsa04061	Viral protein interaction with cytokine and cytokine receptor	2/96	100/8577	0.308494	0.407211	0.211538	CSF1R/CCR5	2
hsa04916	hsa04916	Melanogenesis	2/96	101/8577	0.312631	0.410328	0.213157	KIT/PRKCA	2
hsa00760	hsa00760	Nicotinate and nicotinamide metabolism	1/96	37/8577	0.341208	0.442804	0.230028	SIRT2	1
hsa05143	hsa05143	African trypanosomiasis	1/96	37/8577	0.341208	0.442804	0.230028	PRKCA	1
hsa05340	hsa05340	Primary immunodeficiency	1/96	38/8577	0.348614	0.449887	0.233707	ZAP70	1
hsa04668	hsa04668	TNF signaling pathway	2/96	114/8577	0.365825	0.469475	0.243883	AKT1/AKT2	2
hsa04724	hsa04724	Glutamatergic synapse	2/96	115/8577	0.369859	0.47203	0.24521	GLS/PRKCA	2
hsa00380	hsa00380	Tryptophan metabolism	1/96	42/8577	0.377421	0.479035	0.248849	TPH1	1
hsa00071	hsa00071	Fatty acid degradation	1/96	43/8577	0.384424	0.484557	0.251718	CPT1A	1
hsa05014	hsa05014	Amyotrophic lateral sclerosis	5/96	364/8577	0.385968	0.484557	0.251718	BCL2/MTOR/HDAC6/BCL2L1/NOS1	5
hsa05030	hsa05030	Cocaine addiction	1/96	49/8577	0.424832	0.526619	0.273569	DRD2	1
hsa05010	hsa05010	Alzheimer disease	5/96	384/8577	0.43076	0.526619	0.273569	AKT1/CHRM3/MTOR/AKT2/NOS1	5
hsa00330	hsa00330	Arginine and proline metabolism	1/96	50/8577	0.431307	0.526619	0.273569	NOS1	1
hsa05144	hsa05144	Malaria	1/96	50/8577	0.431307	0.526619	0.273569	SELP	1
hsa04114	hsa04114	Oocyte meiosis	2/96	131/8577	0.432894	0.526619	0.273569	AURKA/IGF1R	2
hsa04142	hsa04142	Lysosome	2/96	132/8577	0.436727	0.526619	0.273569	CTSS/IGF2R	2
hsa04913	hsa04913	Ovarian steroidogenesis	1/96	51/8577	0.43771	0.526619	0.273569	IGF1R	1
hsa04979	hsa04979	Cholesterol metabolism	1/96	51/8577	0.43771	0.526619	0.273569	SOAT1	1
hsa05022	hsa05022	Pathways of neurodegeneration - multiple diseases	6/96	476/8577	0.443224	0.528729	0.274664	BCL2/CHRM3/MTOR/BCL2L1/PRKCA/NOS1	6
hsa00270	hsa00270	Cysteine and methionine metabolism	1/96	52/8577	0.444041	0.528729	0.274664	DNMT3B	1
hsa04340	hsa04340	Hedgehog signaling pathway	1/96	56/8577	0.468668	0.555191	0.288411	BCL2	1
hsa01212	hsa01212	Fatty acid metabolism	1/96	57/8577	0.474654	0.559414	0.290605	CPT1A	1
hsa04714	hsa04714	Thermogenesis	3/96	232/8577	0.483617	0.567083	0.294589	MTOR/ADRB3/CPT1A	3
hsa05416	hsa05416	Viral myocarditis	1/96	60/8577	0.492215	0.574251	0.298312	ABL1	1
hsa00140	hsa00140	Steroid hormone biosynthesis	1/96	62/8577	0.503598	0.580696	0.30166	HSD11B1	1
hsa04330	hsa04330	Notch signaling pathway	1/96	62/8577	0.503598	0.580696	0.30166	HDAC1	1
hsa00310	hsa00310	Lysine degradation	1/96	63/8577	0.509195	0.580696	0.30166	DOT1L	1
hsa03250	hsa03250	Viral life cycle - HIV-1	1/96	63/8577	0.509195	0.580696	0.30166	CCR5	1
hsa04145	hsa04145	Phagosome	2/96	152/8577	0.510309	0.580696	0.30166	CTSS/NOS1	2
hsa01240	hsa01240	Biosynthesis of cofactors	2/96	153/8577	0.513824	0.58183	0.302249	FPGS/DHFR	2
hsa04932	hsa04932	Non-alcoholic fatty liver disease	2/96	155/8577	0.520805	0.586858	0.304861	AKT1/AKT2	2
hsa04720	hsa04720	Long-term potentiation	1/96	67/8577	0.530963	0.595401	0.309299	PRKCA	1
hsa04217	hsa04217	Necroptosis	2/96	159/8577	0.534568	0.596547	0.309895	BCL2/HSP90AB1	2
hsa04924	hsa04924	Renin secretion	1/96	69/8577	0.541486	0.601362	0.312396	ADRB3	1
hsa04622	hsa04622	RIG-I-like receptor signaling pathway	1/96	71/8577	0.551776	0.609858	0.316809	IKBKE	1
hsa00562	hsa00562	Inositol phosphate metabolism	1/96	73/8577	0.561837	0.614217	0.319074	PLCG2	1
hsa04141	hsa04141	Protein processing in endoplasmic reticulum	2/96	170/8577	0.571026	0.614217	0.319074	BCL2/HSP90AB1	2
hsa04530	hsa04530	Tight junction	2/96	170/8577	0.571026	0.614217	0.319074	ERBB2/SRC	2
hsa03320	hsa03320	PPAR signaling pathway	1/96	75/8577	0.571674	0.614217	0.319074	CPT1A	1
hsa04623	hsa04623	Cytosolic DNA-sensing pathway	1/96	75/8577	0.571674	0.614217	0.319074	IKBKE	1
hsa04918	hsa04918	Thyroid hormone synthesis	1/96	75/8577	0.571674	0.614217	0.319074	PRKCA	1
hsa05012	hsa05012	Parkinson disease	3/96	266/8577	0.576397	0.616424	0.32022	ADORA2A/DRD2/BCL2L1	3
hsa05100	hsa05100	Bacterial invasion of epithelial cells	1/96	77/8577	0.581293	0.618796	0.321452	SRC	1
hsa05323	hsa05323	Rheumatoid arthritis	1/96	93/8577	0.650929	0.689746	0.358309	FLT1	1
hsa04925	hsa04925	Aldosterone synthesis and secretion	1/96	98/8577	0.670241	0.706966	0.367255	PRKCA	1
hsa05146	hsa05146	Amoebiasis	1/96	102/8577	0.684926	0.719172	0.373596	PRKCA	1
hsa04350	hsa04350	TGF-beta signaling pathway	1/96	108/8577	0.705748	0.737683	0.383212	HDAC1	1
hsa03082	hsa03082	ATP-dependent chromatin remodeling	1/96	117/8577	0.734455	0.76423	0.397003	HDAC1	1
hsa05322	hsa05322	Systemic lupus erythematosus	1/96	137/8577	0.7887	0.816994	0.424413	ELANE	1
hsa04723	hsa04723	Retrograde endocannabinoid signaling	1/96	148/8577	0.813698	0.839126	0.43591	PRKCA	1
hsa04934	hsa04934	Cushing syndrome	1/96	155/8577	0.828058	0.848565	0.440813	EGFR	1
hsa04390	hsa04390	Hippo signaling pathway	1/96	157/8577	0.831956	0.848565	0.440813	SERPINE1	1
hsa04514	hsa04514	Cell adhesion molecules	1/96	158/8577	0.833872	0.848565	0.440813	SELP	1
hsa04060	hsa04060	Cytokine-cytokine receptor interaction	2/96	297/8577	0.850728	0.861921	0.447751	CSF1R/CCR5	2
hsa04310	hsa04310	Wnt signaling pathway	1/96	171/8577	0.856897	0.864381	0.449029	PRKCA	1
hsa05016	hsa05016	Huntington disease	2/96	306/8577	0.862325	0.866074	0.449909	MTOR/HDAC1	2
hsa05020	hsa05020	Prion disease	1/96	272/8577	0.955456	0.955456	0.496341	PRKCD	1
